# Supplementary material for: Compact zinc finger base editors that edit mitochondrial or nuclear DNA in vitro and in vivo
Source: Nat Commun. 2022 Nov 23;13:7204. doi: 10.1038/s41467-022-34784-7 (PMC9684478; doi:10.1038/s41467-022-34784-7)
Supplement: Supplementary file 3 — Supplementary Data 1 [file 41467_2022_34784_MOESM3_ESM.xlsx]

## Sheet: 1. ZF-DdCBE architectures
Mitochondrial ZF-DdCBEs, canonical C-terminal architecture
	Name	Architecture	Sequence	ZF scaffold	DddA split	Composition (N- to C-terminus)
	R8-3i-ATP8	v1	MLGFVGRVAAAPASGALRRLTPSASLPPAQLLLRAAPTAVHPVRDYAAQTSVDEMTKKFGTLTIHDTEKAAMAERPFQCRICMRNFSTSGSLSRHIRTHTGEKPFACDICGRKFAQSGSLTRHTKIHTGQKPFQCRICMRNFSRSDALSQHTKIHLRGSGSYALGPYQISAPQLPAYNGQTVGTFYYVNDAGGLESKVFSSGGPTPYPNYANAGHVEGQSALFMRDNGISEGLVFHNNPEGTCGFCVNMTETLLPENAKMTVVPPEGSGGSTNLSDIIEKETGKQLVIQESILMLPEEVEEVIGNKPESDILVHTAYDESTDENVMLLTSDAPEYKPWALVIQDSNGENKIKML	Canonical	DddAN	MTS_NES_2-aa linker_ZF array_2-aa linker_DddAN_4-aa linker_UGI
	R8-3i-ATP8	v2	MLGFVGRVAAAPASGALRRLTPSASLPPAQLLLRAAPTAVHPVRDYAAQTSVDEMTKKFGTLTIHDTEKAAMAERPFQCRICMRNFSTSGSLSRHIRTHTGEKPFACDICGRKFAQSGSLTRHTKIHTGQKPFQCRICMRNFSRSDALSQHTKIHLRGSGGGGSGGSGGSGSYALGPYQISAPQLPAYNGQTVGTFYYVNDAGGLESKVFSSGGPTPYPNYANAGHVEGQSALFMRDNGISEGLVFHNNPEGTCGFCVNMTETLLPENAKMTVVPPEGSGGSTNLSDIIEKETGKQLVIQESILMLPEEVEEVIGNKPESDILVHTAYDESTDENVMLLTSDAPEYKPWALVIQDSNGENKIKML	Canonical	DddAN	MTS_NES_2-aa linker_ZF array_13-aa Gly/Ser-rich flexible linker_DddAN_4-aa linker_UGI
	R8-3i-ATP8	v3	MLGFVGRVAAAPASGALRRLTPSASLPPAQLLLRAAPTAVHPVRDYAAQDYKDDDDKVDEMTKKFGTLTIHDTEKAAMAERPFQCRICMRNFSTSGSLSRHIRTHTGEKPFACDICGRKFAQSGSLTRHTKIHTGQKPFQCRICMRNFSRSDALSQHTKIHLRGSGGGGSGGSGGSGSYALGPYQISAPQLPAYNGQTVGTFYYVNDAGGLESKVFSSGGPTPYPNYANAGHVEGQSALFMRDNGISEGLVFHNNPEGTCGFCVNMTETLLPENAKMTVVPPEGSGGSTNLSDIIEKETGKQLVIQESILMLPEEVEEVIGNKPESDILVHTAYDESTDENVMLLTSDAPEYKPWALVIQDSNGENKIKML	Canonical	DddAN	MTS_FLAG tag_NES_2-aa linker_ZF array_13-aa Gly/Ser-rich flexible linker_DddAN_4-aa linker_UGI
	R8-3i-ATP8	v4	MLGFVGRVAAAPASGALRRLTPSASLPPAQLLLRAAPTAVHPVRDYAAQDYKDDDDKVDEMTKKFGTLTIHDTEKGSLQKKLEELELDAAMAERPFQCRICMRNFSTSGSLSRHIRTHTGEKPFACDICGRKFAQSGSLTRHTKIHTGQKPFQCRICMRNFSRSDALSQHTKIHLRGSGGGGSGGSGGSGSYALGPYQISAPQLPAYNGQTVGTFYYVNDAGGLESKVFSSGGPTPYPNYANAGHVEGQSALFMRDNGISEGLVFHNNPEGTCGFCVNMTETLLPENAKMTVVPPEGSGGSTNLSDIIEKETGKQLVIQESILMLPEEVEEVIGNKPESDILVHTAYDESTDENVMLLTSDAPEYKPWALVIQDSNGENKIKML	Canonical	DddAN	MTS_FLAG tag_NES_2-aa linker_NES_2-aa linker_ZF array_13-aa Gly/Ser-rich flexible linker_DddAN_4-aa linker_UGI
	R8-3i-ATP8	v5	MLGFVGRVAAAPASGALRRLTPSASLPPAQLLLRAAPTAVHPVRDYAAQDYKDDDDKVDEMTKKFGTLTIHDTEKGSLQKKLEELELDAAMAERPFQCRICMRNFSTSGSLSRHIRTHTGEKPFACDICGRKFAQSGSLTRHTKIHTGQKPFQCRICMRNFSRSDALSQHTKIHLRGSGGGGSGGSGGSGSYALGPYQISAPQLPAYNGQTVGTFYYVNDAGGLESKVFSSGGPTPYPNYANAGHVEGQSALFMRDNGISEGLVFHNNPEGTCGFCVNMTETLLPENAKMTVVPPEGSGGSTNLSDIIEKETGKQLVIQESILMLPEEVEEVIGNKPESDILVHTAYDESTDENVMLLTSDAPEYKPWALVIQDSNGENKIKMLGSGATNFSLLKQAGD…	Canonical	DddAN	MTS_FLAG tag_NES_2-aa linker_NES_2-aa linker_ZF array_13-aa Gly/Ser-rich flexible linker_DddAN_4-aa linker_UGI_P2A_MTS_UGI
	R8-3i-ATP8	v6	MLGFVGRVAAAPASGALRRLTPSASLPPAQLLLRAAPTAVHPVRDYAAQDYKDDDDKVDEMTKKFGTLTIHDTEKGSLQKKLEELELDAAMAERPYKCEECGKAFNTSGSLSRHMKIHTGEKPYKCEECGKAFNQSGSLTRHMKIHTGEKPYKCEECGKAFNRSDALSQHMKIHLRGSGGGGSGGSGGSGSYALGPYQISAPQLPAYNGQTVGTFYYVNDAGGLESKVFSSGGPTPYPNYANAGHVEGQSALFMRDNGISEGLVFHNNPEGTCGFCVNMTETLLPENAKMTVVPPEGSGGSTNLSDIIEKETGKQLVIQESILMLPEEVEEVIGNKPESDILVHTAYDESTDENVMLLTSDAPEYKPWALVIQDSNGENKIKMLGSGATNFSLLKQAGD…	V2	DddAN	MTS_FLAG tag_NES_2-aa linker_NES_2-aa linker_ZF array (optimized ZF scaffold)_13-aa Gly/Ser-rich flexible linker_DddAN_4-aa linker_UGI_P2A_MTS_UGI
	R8-3i-ATP8	v7	MLGFVGRVAAAPASGALRRLTPSASLPPAQLLLRAAPTAVHPVRDYAAQDYKDDDDKVDEMTKKFGTLTIHDTEKGSLQKKLEELELDAAMAERPYKCEECGKAFNTSGSLSRHMKIHTGEKPYKCEECGKAFNQSGSLTRHMKIHTGEKPYKCEECGKAFNRSDALSQHMKIHLRGSGGGGSGGSGGSGSYALGPYQISAPQLPAYNGQTVGTFYYVNDAGGLESKVFSSGGPTPYPNYANAGHVEGQSALFMRDNGISEGLVFHNNPEGTCGFCVNMIETLLPENAKMTVVPPKGSGGSTNLSDIIEKETGKQLVIQESILMLPEEVEEVIGNKPESDILVHTAYDESTDENVMLLTSDAPEYKPWALVIQDSNGENKIKMLGSGATNFSLLKQAGD…	V2	DddAN	MTS_FLAG tag_NES_2-aa linker_NES_2-aa linker_ZF array (optimized ZF scaffold)_13-aa Gly/Ser-rich flexible linker_DddAN (T1380I,E1396K)_4-aa linker_UGI_P2A_MTS_UGI
	R8-3i-ATP8	v8	MLGFVGRVAAAPASGALRRLTPSASLPPAQLLLRAAPTAVHPVRDYAAQDYKDDDDKVDEMTKKFGTLTIHDTEKGSLQKKLEELELDAAMAERPYKCEECGKAFNTSGSLSRHMKIHTGEKPYKCEECGKAFNQSGSLTRHMKIHTGEKPYKCEECGKAFNRSDALSQHMKIHLRGSGGGGSGGSGGSGSYALGPYQISAPQLPAYNGQTVGTFYYVNDAGGLESKVFSSGGPTPYPNYANAGHVEGQSALFMRDNGISEGLVFHNNPEGTCGFCVNMIETLLPENAKMTVVPPKGSGGSTNLSDIIEKETGKQLVIQESILMLPEEVEEVIGNKPESDILVHTAYDESTDENVMLLTSDAPEYKPWALVIQDSNGENKIKML	V2	DddAN	MTS_FLAG tag_NES_2-aa linker_NES_2-aa linker_ZF array (optimized ZF scaffold)_13-aa Gly/Ser-rich flexible linker_DddAN (T1380I,E1396K)_4-aa linker_UGI
	Name	Architecture	Sequence	ZF scaffold	DddA split	Composition (N- to C-terminus)
	4-3i-ATP8	v1	MLGFVGRVAAAPASGALRRLTPSASLPPAQLLLRAAPTAVHPVRDYAAQTSVDEMTKKFGTLTIHDTEKAAMAERPFQCRICMRNFSQASNLISHIRTHTGEKPFACDICGRKFATSHSLTEHTKIHTGQKPFQCRICMRNFSERSHLREHTKIHLRGSAIPVKRGATGETKVFTGNSNSPKSPTKGGCSGGSTNLSDIIEKETGKQLVIQESILMLPEEVEEVIGNKPESDILVHTAYDESTDENVMLLTSDAPEYKPWALVIQDSNGENKIKML	Canonical	DddAC	MTS_NES_2-aa linker_ZF array_2-aa linker_DddAC_4-aa linker_UGI
	4-3i-ATP8	v2	MLGFVGRVAAAPASGALRRLTPSASLPPAQLLLRAAPTAVHPVRDYAAQTSVDEMTKKFGTLTIHDTEKAAMAERPFQCRICMRNFSQASNLISHIRTHTGEKPFACDICGRKFATSHSLTEHTKIHTGQKPFQCRICMRNFSERSHLREHTKIHLRGSGGGGSGGSGGSAIPVKRGATGETKVFTGNSNSPKSPTKGGCSGGSTNLSDIIEKETGKQLVIQESILMLPEEVEEVIGNKPESDILVHTAYDESTDENVMLLTSDAPEYKPWALVIQDSNGENKIKML	Canonical	DddAC	MTS_NES_2-aa linker_ZF array_13-aa Gly/Ser-rich flexible linker_DddAC_4-aa linker_UGI
	4-3i-ATP8	v3	MLGFVGRVAAAPASGALRRLTPSASLPPAQLLLRAAPTAVHPVRDYAAQDYKDDDDKVDEMTKKFGTLTIHDTEKAAMAERPFQCRICMRNFSQASNLISHIRTHTGEKPFACDICGRKFATSHSLTEHTKIHTGQKPFQCRICMRNFSERSHLREHTKIHLRGSGGGGSGGSGGSAIPVKRGATGETKVFTGNSNSPKSPTKGGCSGGSTNLSDIIEKETGKQLVIQESILMLPEEVEEVIGNKPESDILVHTAYDESTDENVMLLTSDAPEYKPWALVIQDSNGENKIKML	Canonical	DddAC	MTS_FLAG tag_NES_2-aa linker_ZF array_13-aa Gly/Ser-rich flexible linker_DddAC_4-aa linker_UGI
	4-3i-ATP8	v4	MLGFVGRVAAAPASGALRRLTPSASLPPAQLLLRAAPTAVHPVRDYAAQDYKDDDDKVDEMTKKFGTLTIHDTEKGSLQKKLEELELDAAMAERPFQCRICMRNFSQASNLISHIRTHTGEKPFACDICGRKFATSHSLTEHTKIHTGQKPFQCRICMRNFSERSHLREHTKIHLRGSGGGGSGGSGGSAIPVKRGATGETKVFTGNSNSPKSPTKGGCSGGSTNLSDIIEKETGKQLVIQESILMLPEEVEEVIGNKPESDILVHTAYDESTDENVMLLTSDAPEYKPWALVIQDSNGENKIKML	Canonical	DddAC	MTS_FLAG tag_NES_2-aa linker_NES_2-aa linker_ZF array_13-aa Gly/Ser-rich flexible linker_DddAC_4-aa linker_UGI
	4-3i-ATP8	v5	MLGFVGRVAAAPASGALRRLTPSASLPPAQLLLRAAPTAVHPVRDYAAQDYKDDDDKVDEMTKKFGTLTIHDTEKGSLQKKLEELELDAAMAERPFQCRICMRNFSQASNLISHIRTHTGEKPFACDICGRKFATSHSLTEHTKIHTGQKPFQCRICMRNFSERSHLREHTKIHLRGSGGGGSGGSGGSAIPVKRGATGETKVFTGNSNSPKSPTKGGCSGGSTNLSDIIEKETGKQLVIQESILMLPEEVEEVIGNKPESDILVHTAYDESTDENVMLLTSDAPEYKPWALVIQDSNGENKIKMLGSGATNFSLLKQAGDVEENPGPMASVLTPLLLRGLTGSARRLPVPRAKIHSLGSTNLSDIIEKETGKQLVIQESILMLPEEVEEVIGNKPESD…	Canonical	DddAC	MTS_FLAG tag_NES_2-aa linker_NES_2-aa linker_ZF array_13-aa Gly/Ser-rich flexible linker_DddAC_4-aa linker_UGI_P2A_MTS_UGI
	4-3i-ATP8	v6	MLGFVGRVAAAPASGALRRLTPSASLPPAQLLLRAAPTAVHPVRDYAAQDYKDDDDKVDEMTKKFGTLTIHDTEKGSLQKKLEELELDAAMAERPYKCEECGKAFNQASNLISHMKIHTGEKPYKCEECGKAFNTSHSLTEHMKIHTGEKPYKCEECGKAFNERSHLREHMKIHLRGSGGGGSGGSGGSAIPVKRGATGETKVFTGNSNSPKSPTKGGCSGGSTNLSDIIEKETGKQLVIQESILMLPEEVEEVIGNKPESDILVHTAYDESTDENVMLLTSDAPEYKPWALVIQDSNGENKIKMLGSGATNFSLLKQAGDVEENPGPMASVLTPLLLRGLTGSARRLPVPRAKIHSLGSTNLSDIIEKETGKQLVIQESILMLPEEVEEVIGNKPESD…	V2	DddAC	MTS_FLAG tag_NES_2-aa linker_NES_2-aa linker_ZF array (optimized ZF scaffold)_13-aa Gly/Ser-rich flexible linker_DddAC_4-aa linker_UGI_P2A_MTS_UGI
	4-3i-ATP8	v7	MLGFVGRVAAAPASGALRRLTPSASLPPAQLLLRAAPTAVHPVRDYAAQDYKDDDDKVDEMTKKFGTLTIHDTEKGSLQKKLEELELDAAMAERPYKCEECGKAFNQASNLISHMKIHTGEKPYKCEECGKAFNTSHSLTEHMKIHTGEKPYKCEECGKAFNERSHLREHMKIHLRGSGGGGSGGSGGSAIPVKRGATGETKVFIGNSNSPKSPTKGGCSGGSTNLSDIIEKETGKQLVIQESILMLPEEVEEVIGNKPESDILVHTAYDESTDENVMLLTSDAPEYKPWALVIQDSNGENKIKMLGSGATNFSLLKQAGDVEENPGPMASVLTPLLLRGLTGSARRLPVPRAKIHSLGSTNLSDIIEKETGKQLVIQESILMLPEEVEEVIGNKPESD…	V2	DddAC	MTS_FLAG tag_NES_2-aa linker_NES_2-aa linker_ZF array (optimized ZF scaffold)_13-aa Gly/Ser-rich flexible linker_DddAC (T1413I)_4-aa linker_UGI_P2A_MTS_UGI
	4-3i-ATP8	v8	MLGFVGRVAAAPASGALRRLTPSASLPPAQLLLRAAPTAVHPVRDYAAQDYKDDDDKVDEMTKKFGTLTIHDTEKGSLQKKLEELELDAAMAERPYKCEECGKAFNQASNLISHMKIHTGEKPYKCEECGKAFNTSHSLTEHMKIHTGEKPYKCEECGKAFNERSHLREHMKIHLRGSGGGGSGGSGGSAIPVKRGATGETKVFIGNSNSPKSPTKGGCSGGSTNLSDIIEKETGKQLVIQESILMLPEEVEEVIGNKPESDILVHTAYDESTDENVMLLTSDAPEYKPWALVIQDSNGENKIKML	V2	DddAC	MTS_FLAG tag_NES_2-aa linker_NES_2-aa linker_ZF array (optimized ZF scaffold)_13-aa Gly/Ser-rich flexible linker_DddAC (T1413I)_4-aa linker_UGI
Mitochondrial ZF-DdCBEs, N-terminal architecture
	Name	Architecture	Sequence	ZF scaffold	DddA split	Composition (N- to C-terminus)
	G35-V1	v1	MLGFVGRVAAAPASGALRRLTPSASLPPAQLLLRAAPTAVHPVRDYAAQVDEMTKKFGTLTIHDTEKAASGGSGSYALGPYQISAPQLPAYNGQTVGTFYYVNDAGGLESKVFSSGGPTPYPNYANAGHVEGQSALFMRDNGISEGLVFHNNPEGTCGFCVNMTETLLPENAKMTVVPPEGGSMAERPFQCRICMRNFSRSDNLVRHIRTHTGEKPFACDICGRKFAQSSSLVRHTKIHTGQKPFQCRICMRNFSTSGNLVRHTKIHLRSGGSGGSGGSTNLSDIIEKETGKQLVIQESILMLPEEVEEVIGNKPESDILVHTAYDESTDENVMLLTSDAPEYKPWALVIQDSNGENKIKML	Canonical	DddAN	MTS_NES_6-aa linker_DddAN_2-aa linker_ZF array_10-aa linker_UGI
	G35-V1	v5	MLGFVGRVAAAPASGALRRLTPSASLPPAQLLLRAAPTAVHPVRDYAAQDYKDDDDKVDEMTKKFGTLTIHDTEKGSLQKKLEELELDAASGGSGSYALGPYQISAPQLPAYNGQTVGTFYYVNDAGGLESKVFSSGGPTPYPNYANAGHVEGQSALFMRDNGISEGLVFHNNPEGTCGFCVNMTETLLPENAKMTVVPPEGGSGGGGSGGSGGSMAERPFQCRICMRNFSRSDNLVRHIRTHTGEKPFACDICGRKFAQSSSLVRHTKIHTGQKPFQCRICMRNFSTSGNLVRHTKIHLRSGGSGGSGGSTNLSDIIEKETGKQLVIQESILMLPEEVEEVIGNKPESDILVHTAYDESTDENVMLLTSDAPEYKPWALVIQDSNGENKIKMLGSGAT…	Canonical	DddAN	MTS_FLAG tag_NES_2-aa linker_NES_6-aa linker_DddAN_13-aa Gly/Ser-rich flexible linker_ZF array_10-aa linker_UGI_P2A_MTS_UGI
	G35-V1	v6	MLGFVGRVAAAPASGALRRLTPSASLPPAQLLLRAAPTAVHPVRDYAAQDYKDDDDKVDEMTKKFGTLTIHDTEKGSLQKKLEELELDAASGGSGSYALGPYQISAPQLPAYNGQTVGTFYYVNDAGGLESKVFSSGGPTPYPNYANAGHVEGQSALFMRDNGISEGLVFHNNPEGTCGFCVNMTETLLPENAKMTVVPPEGGSGGGGSGGSGGSMAERPYKCEECGKAFNRSDNLVRHMKIHTGEKPYKCEECGKAFNQSSSLVRHMKIHTGEKPYKCEECGKAFNTSGNLVRHTKIHLRSGGSGGSGGSTNLSDIIEKETGKQLVIQESILMLPEEVEEVIGNKPESDILVHTAYDESTDENVMLLTSDAPEYKPWALVIQDSNGENKIKMLGSGAT…	V20	DddAN	MTS_FLAG tag_NES_2-aa linker_NES_6-aa linker_DddAN_13-aa Gly/Ser-rich flexible linker_ZF array (optimized ZF scaffold)_10-aa linker_UGI_P2A_MTS_UGI
	G35-V1	v7	MLGFVGRVAAAPASGALRRLTPSASLPPAQLLLRAAPTAVHPVRDYAAQDYKDDDDKVDEMTKKFGTLTIHDTEKGSLQKKLEELELDAASGGSGSYALGPYQISAPQLPAYNGQTVGTFYYVNDAGGLESKVFSSGGPTPYPNYANAGHVEGQSALFMRDNGISEGLVFHNNPEGTCGFCVNMIETLLPENAKMTVVPPKGGSGGGGSGGSGGSMAERPYKCEECGKAFNRSDNLVRHMKIHTGEKPYKCEECGKAFNQSSSLVRHMKIHTGEKPYKCEECGKAFNTSGNLVRHTKIHLRSGGSGGSGGSTNLSDIIEKETGKQLVIQESILMLPEEVEEVIGNKPESDILVHTAYDESTDENVMLLTSDAPEYKPWALVIQDSNGENKIKMLGSGAT…	V20	DddAN	MTS_FLAG tag_NES_2-aa linker_NES_6-aa linker_DddAN (T1380I,E1396K)_13-aa Gly/Ser-rich flexible linker_ZF array (optimized ZF scaffold)_10-aa linker_UGI_P2A_MTS_UGI
	G35-V1	v8	MLGFVGRVAAAPASGALRRLTPSASLPPAQLLLRAAPTAVHPVRDYAAQDYKDDDDKVDEMTKKFGTLTIHDTEKGSLQKKLEELELDAASGGSGSYALGPYQISAPQLPAYNGQTVGTFYYVNDAGGLESKVFSSGGPTPYPNYANAGHVEGQSALFMRDNGISEGLVFHNNPEGTCGFCVNMIETLLPENAKMTVVPPKGGSGGGGSGGSGGSMAERPYKCEECGKAFNRSDNLVRHMKIHTGEKPYKCEECGKAFNQSSSLVRHMKIHTGEKPYKCEECGKAFNTSGNLVRHTKIHLRSGGSGGSGGSTNLSDIIEKETGKQLVIQESILMLPEEVEEVIGNKPESDILVHTAYDESTDENVMLLTSDAPEYKPWALVIQDSNGENKIKML	V20	DddAN	MTS_FLAG tag_NES_2-aa linker_NES_6-aa linker_DddAN (T1380I,E1396K)_13-aa Gly/Ser-rich flexible linker_ZF array (optimized ZF scaffold)_10-aa linker_UGI
	Name	Architecture	Sequence	ZF scaffold	DddA split	Composition (N- to C-terminus)
	G36-V5	v1	MLGFVGRVAAAPASGALRRLTPSASLPPAQLLLRAAPTAVHPVRDYAAQVDEMTKKFGTLTIHDTEKAASGGSAIPVKRGATGETKVFTGNSNSPKSPTKGGCGSMAERPFQCRICMRNFSQSSNLVRHIRTHTGEKPFACDICGRKFATSGHLVRHTKIHTGQKPFQCRICMRNFSRSDELVRHTKIHLRSGGSGGSGGSTNLSDIIEKETGKQLVIQESILMLPEEVEEVIGNKPESDILVHTAYDESTDENVMLLTSDAPEYKPWALVIQDSNGENKIKML	Canonical	DddAC	MTS_NES_6-aa linker_DddAC_2-aa linker_ZF array_10-aa linker_UGI
	G36-V5	v5	MLGFVGRVAAAPASGALRRLTPSASLPPAQLLLRAAPTAVHPVRDYAAQDYKDDDDKVDEMTKKFGTLTIHDTEKGSLQKKLEELELDAASGGSAIPVKRGATGETKVFTGNSNSPKSPTKGGCGSGGGGSGGSGGSMAERPFQCRICMRNFSQSSNLVRHIRTHTGEKPFACDICGRKFATSGHLVRHTKIHTGQKPFQCRICMRNFSRSDELVRHTKIHLRSGGSGGSGGSTNLSDIIEKETGKQLVIQESILMLPEEVEEVIGNKPESDILVHTAYDESTDENVMLLTSDAPEYKPWALVIQDSNGENKIKMLGSGATNFSLLKQAGDVEENPGPMASVLTPLLLRGLTGSARRLPVPRAKIHSLGSTNLSDIIEKETGKQLVIQESILMLPEEVE…	Canonical	DddAC	MTS_FLAG tag_NES_2-aa linker_NES_6-aa linker_DddAC_13-aa Gly/Ser-rich flexible linker_ZF array_10-aa linker_UGI_P2A_MTS_UGI
	G36-V5	v6	MLGFVGRVAAAPASGALRRLTPSASLPPAQLLLRAAPTAVHPVRDYAAQDYKDDDDKVDEMTKKFGTLTIHDTEKGSLQKKLEELELDAASGGSAIPVKRGATGETKVFTGNSNSPKSPTKGGCGSGGGGSGGSGGSMAERPYACPECGKSFSQSSNLVRHIRTHTGEKPYACPECGKSFSTSGHLVRHIRTHTGEKPYACPECGKSFSRSDELVRHTKIHLRSGGSGGSGGSTNLSDIIEKETGKQLVIQESILMLPEEVEEVIGNKPESDILVHTAYDESTDENVMLLTSDAPEYKPWALVIQDSNGENKIKMLGSGATNFSLLKQAGDVEENPGPMASVLTPLLLRGLTGSARRLPVPRAKIHSLGSTNLSDIIEKETGKQLVIQESILMLPEEVE…	AGKS	DddAC	MTS_FLAG tag_NES_2-aa linker_NES_6-aa linker_DddAC_13-aa Gly/Ser-rich flexible linker_ZF array (optimized ZF scaffold)_10-aa linker_UGI_P2A_MTS_UGI
	G36-V5	v7	MLGFVGRVAAAPASGALRRLTPSASLPPAQLLLRAAPTAVHPVRDYAAQDYKDDDDKVDEMTKKFGTLTIHDTEKGSLQKKLEELELDAASGGSAIPVKRGATGETKVFIGNSNSPKSPTKGGCGSGGGGSGGSGGSMAERPYACPECGKSFSQSSNLVRHIRTHTGEKPYACPECGKSFSTSGHLVRHIRTHTGEKPYACPECGKSFSRSDELVRHTKIHLRSGGSGGSGGSTNLSDIIEKETGKQLVIQESILMLPEEVEEVIGNKPESDILVHTAYDESTDENVMLLTSDAPEYKPWALVIQDSNGENKIKMLGSGATNFSLLKQAGDVEENPGPMASVLTPLLLRGLTGSARRLPVPRAKIHSLGSTNLSDIIEKETGKQLVIQESILMLPEEVE…	AGKS	DddAC	MTS_FLAG tag_NES_2-aa linker_NES_6-aa linker_DddAC (T1413I)_13-aa Gly/Ser-rich flexible linker_ZF array (optimized ZF scaffold)_10-aa linker_UGI_P2A_MTS_UGI
	G36-V5	v8	MLGFVGRVAAAPASGALRRLTPSASLPPAQLLLRAAPTAVHPVRDYAAQDYKDDDDKVDEMTKKFGTLTIHDTEKGSLQKKLEELELDAASGGSAIPVKRGATGETKVFIGNSNSPKSPTKGGCGSGGGGSGGSGGSMAERPYACPECGKSFSQSSNLVRHIRTHTGEKPYACPECGKSFSTSGHLVRHIRTHTGEKPYACPECGKSFSRSDELVRHTKIHLRSGGSGGSGGSTNLSDIIEKETGKQLVIQESILMLPEEVEEVIGNKPESDILVHTAYDESTDENVMLLTSDAPEYKPWALVIQDSNGENKIKML	AGKS	DddAC	MTS_FLAG tag_NES_2-aa linker_NES_6-aa linker_DddAC (T1413I)_13-aa Gly/Ser-rich flexible linker_ZF array (optimized ZF scaffold)_10-aa linker_UGI
Nuclear ZF-DdCBEs, canonical C-terminal architecture
	Name	Sequence	ZF scaffold	DddA split	Composition (N- to C-terminus)
	3xG22-COL5A1	MKRTADGSEFESPKKKRKVSGSPAAKRVKLDSGSKRTADGSEFESPKKKRKVSGSPAAKRVKLDSGSAAMAERPFACDICGRKFARSDNLVRHIRTHTGEKPFACDICGRKFAREDNLHTHIRTHTGEKPFACDICGRKFARSDNLVRHTKIHLRGSGGGGSGGSGGSGSYALGPYQISAPQLPAYNGQTVGTFYYVNDAGGLESKVFSSGGPTPYPNYANAGHVEGQSALFMRDNGISEGLVFHNNPEGTCGFCVNMIETLLPENAKMTVVPPKGSGGSTNLSDIIEKETGKQLVIQESILMLPEEVEEVIGNKPESDILVHTAYDESTDENVMLLTSDAPEYKPWALVIQDSNGENKIKML	X1	DddAN	4xNLS_2-aa linker_ZF array (optimized ZF scaffold)_13-aa Gly/Ser-rich flexible linker_DddAN (T1380I,E1396K)_4-aa linker_UGI
	6xG34-COL5A1	MKRTADGSEFESPKKKRKVSGSPAAKRVKLDSGSKRTADGSEFESPKKKRKVSGSPAAKRVKLDSGSAAMAERPFACDICGRKFARNDALTEHIRTHTGEKPFACDICGRKFATSGELVRHIRTHTGEKPFACDICGRKFARTDTLRDHIRTHTGEKPFACDICGRKFADCRDLARHIRTHTGEKPFACDICGRKFARSDNLVRHIRTHTGEKPFACDICGRKFARSDELVRHTKIHLRGSGGGGSGGSGGSAIPVKRGATGETKVFIGNSNSPKSPTKGGCSGGSTNLSDIIEKETGKQLVIQESILMLPEEVEEVIGNKPESDILVHTAYDESTDENVMLLTSDAPEYKPWALVIQDSNGENKIKML	X1	DddAC	4xNLS_2-aa linker_ZF array (optimized ZF scaffold)_13-aa Gly/Ser-rich flexible linker_DddAC (T1413I)_4-aa linker_UGI
Nuclear ZF-DdCBEs, N-terminal architecture
	Name	Sequence	ZF scaffold	DddA split	Composition (N- to C-terminus)
	LB32-HBB	MKRTADGSEFESPKKKRKVSGSPAAKRVKLDSGSKRTADGSEFESPKKKRKVSGSPAAKRVKLDSGSAASGGSGSYALGPYQISAPQLPAYNGQTVGTFYYVNDAGGLESKVFSSGGPTPYPNYANAGHVEGQSALFMRDNGISEGLVFHNNPEGTCGFCVNMIETLLPENAKMTVVPPKGGSGGGGSGGSGGSMAERPFACDICGRKFAQSGDLRRHIRTHTGEKPFACDICGRKFARSDHLTTHIRTHTGEKPFACDICGRKFADPGHLVRHTKIHLRSGGSGGSGGSTNLSDIIEKETGKQLVIQESILMLPEEVEEVIGNKPESDILVHTAYDESTDENVMLLTSDAPEYKPWALVIQDSNGENKIKML	X1	DddAN	4xNLS_6-aa linker_DddAN (T1380I,E1396K)_13-aa Gly/Ser-rich flexible linker_ZF array (optimized ZF scaffold)_10-aa linker_UGI
	RB610-HBB	MKRTADGSEFESPKKKRKVSGSPAAKRVKLDSGSKRTADGSEFESPKKKRKVSGSPAAKRVKLDSGSAASGGSAIPVKRGATGETKVFIGNSNSPKSPTKGGCGSGGGGSGGSGGSMAERPFACDICGRKFARLRDIQFHIRTHTGEKPFACDICGRKFADPGHLVRHIRTHTGEKPFACDICGRKFATSGNLVRHIRTHTGEKPFACDICGRKFAQKSSLIAHIRTHTGEKPFACDICGRKFAQSGDLRRHIRTHTGEKPFACDICGRKFAQASNLISHTKIHLRSGGSGGSGGSTNLSDIIEKETGKQLVIQESILMLPEEVEEVIGNKPESDILVHTAYDESTDENVMLLTSDAPEYKPWALVIQDSNGENKIKML	X1	DddAC	4xNLS_6-aa linker_DddAC (T1413I)_13-aa Gly/Ser-rich flexible linker_ZF array (optimized ZF scaffold)_10-aa linker_UGI

## Sheet: 2. Amplicons and HTS primers
Amplicon name	Sequence	Length	Species	Forward primer	Reverse primer	Comments			Name	Sequence	Length
ATP8	CTTTACAGTGAAATGCCCCAACTAAATACTACCGTATGGCCCACCATAATTACCCCCATACTCCTTACACTATTCCTCATCACCCAACTAAAAATATTAAACACAAACTACCACCTACCTCCCTCACCAAAGCCCATAAAAATAAAAAATTATAACAAACCCTGAGAACCAAAATGAACGAAAATCTGTTCGCTTCATTCATTGCCCCC	209	Human	HTS_ATP8_F	HTS_ATP8_R				HTS_ATP8_F	ACACTCTTTCCCTACACGACGCTCTTCCGATCTNNNNCTTTACAGTGAAATGCCCCAAC	59
ND51	CGGGTCCATCATCCACAACCTTAACAATGAACAAGATATTCGAAAAATAGGAGGACTACTCAAAACCATACCTCTCACTTCAACCTCCCTCACCATTGGCAGCCTAGCATTAGCAGGAATACCTTTCCTCACAGGTTTCTACTCCAAAGACCACATCATCGAAACCGCAAACATATCATACACAAACGCCTGAGCCCTATCTATTACTCT	210	Human	HTS_ND51_F	HTS_ND51_R				HTS_ATP8_R	TGGAGTTCAGACGTGTGCTCTTCCGATCTGGGGGCAATGAATGAAGCG	48
ND62	AAAGTTTACCACAACCACCACCCCATCATACTCTTTCACCCACAGCACCAATCCTACCTCCATCGCTAACCCCACTAAAACACTCACCAAGACCTCAACCCCTGACCCCCATGCCTCAGGATACTCCTCAATAGCCATCGCTGTAGTATATCCAAAGACAACCATCATTCCCCCTAAATAAATTAAAAAAACTATTAAACCCATATAACCTCCCCCA	217	Human	HTS_ND62_F	HTS_ND62_R				HTS_ND51_F	ACACTCTTTCCCTACACGACGCTCTTCCGATCTNNNNCGGGTCCATCATCCACAAC	56
COX1	CCTACTCCTGCTCGCATCTGCTATAGTGGAGGCCGGAGCAGGAACAGGTTGAACAGTCTACCCTCCCTTAGCAGGGAACTACTCCCACCCTGGAGCCTCCGTAGACCTAACCATCTTCTCCTTACACCTAGCAGGTGTCTCCTCTATCTTAGGGGCCATCAATTTCATCACAACAATTATCAATATAAAACCCCCTGCCATAACCCAATACCA	213	Human	HTS_COX1_F	HTS_COX1_R				HTS_ND51_R	TGGAGTTCAGACGTGTGCTCTTCCGATCTAGAGTAATAGATAGGGCTCAGGC	52
V1	GGCTATATACAACTACGCAAAGGCCCCAACGTTGTAGGCCCCTACGGGCTACTACAACCCTTCGCTGACGCCATAAAACTCTTCACCAAAGAGCCCCTAAAACCCGCCACATCTACCATCACCCTCTACATCACCGCCCCGACCTTAGCTCTCACCATCGCTCTTCTACTATGAACCCCCCTCCCCATACCCAACCCCCTGGTCAACCTCAACCTAGGCCTCCTAT	226	Human	HTS_V1_F	HTS_V1_R	ND1 (GNN)n-rich site 1			HTS_ND62_F	ACACTCTTTCCCTACACGACGCTCTTCCGATCTNNNNAAAGTTTACCACAACCACCACC	59
V2	AATCGGAGGCTTTGGCAACTGACTAGTTCCCCTAATAATCGGTGCCCCCGATATGGCGTTTCCCCGCATAAACAACATAAGCTTCTGACTCTTACCTCCCTCTCTCCTACTCCTGCTCGCATCTGCTATAGTGGAGGCCGGAGCAGGAACAGGTTGAACAGTCTACCCTCCCTTAGCAGGGAACTACTCCCACCCTGGAGCCTCCGTAGACCTAACC	217	Human	HTS_V2_F	HTS_V2_R	COX1 (GNN)n-rich site 1			HTS_ND62_R	TGGAGTTCAGACGTGTGCTCTTCCGATCTTGGGGGAGGTTATATGGGTTTAATAG	55
V3	ATACCAAACGCCCCTCTTCGTCTGATCCGTCCTAATCACAGCAGTCCTACTTCTCCTATCTCTCCCAGTCCTAGCTGCTGGCATCACTATACTACTAACAGACCGCAACCTCAACACCACCTTCTTCGACCCCGCCGGAGGAGGAGACCCCATTCTATACCAACACCTATTCTGATTTTTCGGTCACCCTGAAGTTTATATTCTTATCCTACCAGGCTTCGG	222	Human	HTS_V3_F	HTS_V3_R	COX1 (GNN)n-rich site 2			HTS_COX1_F	ACACTCTTTCCCTACACGACGCTCTTCCGATCTNNNNCCTACTCCTGCTCGCATCTG	57
V4	GCATCCTTTACATAACAGACGAGGTCAACGATCCCTCCCTTACCATCAAATCAATTGGCCACCAATGGTACTGAACCTACGAGTACACCGACTACGGCGGACTAATCTTCAACTCCTACATACTTCCCCCATTATTCCTAGAACCAGGCGACCTGCGACTCCTTGACGTTGACAATCGAGTAGTACTCCCGATTGAAGCCCCCATTCGTATAA	213	Human	HTS_V4_F	HTS_V4_R	COX2 (GNN)n-rich site 1			HTS_COX1_R	TGGAGTTCAGACGTGTGCTCTTCCGATCTTGGTATTGGGTTATGGCAGGG	50
V5	CCCATAATCATACAAAGCCCCCGCACCAATAGGATCCTCCCGAATCAACCCTGACCCCTCTCCTTCATAAATTATTCAGCTTCCTACACTATTAAAGTTTACCACAACCACCACCCCATCATACTCTTTCACCCACAGCACCAATCCTACCTCCATCGCTAACCCCACTAAAACACTCACCAAGACCTCAACCCCTGACCCCCATGCCTCAGGATACTCCTCAATAGC	228	Human	HTS_V5_F	HTS_V5_R	ND6 (GNN)n-rich site 1			HTS_V1_F	ACACTCTTTCCCTACACGACGCTCTTCCGATCTNNNNGGCTATATACAACTACGCAAAGGC	61
ND4	GACTTCAAACTCTACTCCCACTAATAGCTTTTTGATGACTTCTAGCAAGCCTCGCTAACCTCGCCTTACCCCCCACTATTAACCTACTGGGAGAACTCTCTGTGCTAGTAACCACGTTCTCCTGATCAAATATCACTCTCCTACTTACAGGACTCAACATACTAGTCACAGCCCTATACTCCCTCTACATATTTACCACAAC	202	Human	HTS_ND4_F	HTS_ND4_R				HTS_V1_R	TGGAGTTCAGACGTGTGCTCTTCCGATCTATAGGAGGCCTAGGTTGAGGTTGAC	54
MT-TK	GGAGCAAACCACAGTTTCATGCCCATCGTCCTAGAATTAATTCCCCTAAAAATCTTTGAAATAGGGCCCGTATTTACCCTATAGCACCCCCTCTACCCCCTCTAGAGCCCACTGTAAAGCTAACTTAGCATTAACCTTTTAAGTTAAAGATTAAGAGAACCAACACCTCTTTACAGTGAAATGCCCCAACTAAATACTACCGTATGGCCCACCATAATTACCCCCATACTCCTTACACTATTCCTCA	247	Human	HTS_MT-TK_F	HTS_MT-TK_R				HTS_V2_F	ACACTCTTTCCCTACACGACGCTCTTCCGATCTNNNNAATCGGAGGCTTTGGCAACTGAC	60
Mt-tk	GATCTAACCATAGCTTTATGCCCATTGTCCTAGAAATGGTTCCACTAAAATATTTCGAAAACTGATCTGCTTCAATAATTTAATTTCACTATGAAGCTAAGAGCGTTAACCTTTTAAGTTAAAGTTAGAGACCTTAAAATCTCCATAGTGATATGCCACAACTAGATACATCAACATGATTTATCACAATTATCTCATCAATAATTACCCT	211	Mouse	HTS_Mt-tk_F	HTS_Mt-tk_R				HTS_V2_R	TGGAGTTCAGACGTGTGCTCTTCCGATCTGGTTAGGTCTACGGAGGCTCCAGG	53
Nd1	CTAGCCTATCAGTTTACTCCATTCTATGATCAGGATGAGCCTCAAACTCCAAATACTCACTATTCGGAGCTTTACGAGCCGTAGCCCAAACAATTTCATATGAAGTAACCATAGCTATTATCCTTTTATCAGTTCTATTAATAAATGGATCCTACTCTCTACAAACACTTATTACAACCCAAGAACACATATGATTACTTCTGCCAGCCTGACCCATAGCCATAATATGATTTATC	236	Mouse	HTS_Nd1_F	HTS_Nd1_R				HTS_V3_F	ACACTCTTTCCCTACACGACGCTCTTCCGATCTNNNNATACCAAACGCCCCTCTTCGTCT	60
JSK-ND1	ACCATCGCTCTTCTACTATGAACCCCCCTCCCCATACCCAACCCCCTGGTCAACCTCAACCTAGGCCTCCTATTTATTCTAGCCACCTCTAGCCTAGCCGTTTACTCAATCCTCTGATCAGGGTGAGCATCAAACTCAAACTACGCCCTGATCGGCGCACTGCGAGCAGTAGCCCAAACAATCTCATATGAAGTCACCCTAGCCATCATTCTACTATCAACATTACTAATAAGTGGCTCCTTTAAC	246	Human	HTS_JSK-ND1_F	HTS_JSK-ND1_R				HTS_V3_R	TGGAGTTCAGACGTGTGCTCTTCCGATCTCCGAAGCCTGGTAGGATAAGAATATA	55
JSK-ND2	GGGCCATTATCGAAGAATTCACAAAAAACAATAGCCTCATCATCCCCACCATCATAGCCACCATCACCCTCCTTAACCTTTACTTCTACCTACGCCTAATCTACTCCACCTCAATCACACTACTCCCCATATCTAACAACGTAAAAATAAAATGACAGTTTGAACATACAAAACCCACCCCATTCCTCCCCACACTCATCGCCCTTACCACGCTACTCCTACCTATCTCCC	231	Human	HTS_JSK-ND2_F	HTS_JSK-ND2_R				HTS_V4_F	ACACTCTTTCCCTACACGACGCTCTTCCGATCTNNNNGCATCCTTTACATAACAGACGAGGT	62
JSK-ND4L	TCATAACCCTCAACACCCACTCCCTCTTAGCCAATATTGTGCCTATTGCCATACTAGTCTTTGCCGCCTGCGAAGCAGCGGTGGGCCTAGCCCTACTAGTCTCAATCTCCAACACATATGGCCTAGACTACGTACATAACCTAAACCTACTCCAATGCTAAAACTAATCGTCCCAACAATTATATTACTACCACTGACATGACTTTCCAAAAAACA	216	Human	HTS_JSK-ND4L_F	HTS_JSK-ND4L_R				HTS_V4_R	TGGAGTTCAGACGTGTGCTCTTCCGATCTTTATACGAATGGGGGCTTCAATCGGGAG	57
JSK-ND4	CTTATCCAGTGAACCACTATCACGAAAAAAACTCTACCTCTCTATACTAATCTCCCTACAAATCTCCTTAATTATAACATTCACAGCCACAGAACTAATCATATTTTATATCTTCTTCGAAACCACACTTATCCCCACCTTGGCTATCATCACCCGATGAGGCAACCAGCCAGAACGCCTGAACGCAGGCACATACTTCCTATTCTACACCCTAGTAGGCTC	222	Human	HTS_JSK-ND4_F	HTS_JSK-ND4_R				HTS_V5_F	ACACTCTTTCCCTACACGACGCTCTTCCGATCTNNNNCCCATAATCATACAAAGCCCCCGCAC	63
JSK-ND5	CCTTCTTGCTCATCAGTTGATGATACGCCCGAGCAGATGCCAACACAGCAGCCATTCAAGCAATCCTATACAACCGTATCGGCGATATCGGTTTCATCCTCGCCTTAGCATGATTTATCCTACACTCCAACTCATGAGACCCACAACAAATAGCCCTTCTAAACGCTAATCCAAGCCTCACCCCACTACTAGGCCTCCTCCTAGCAGCAGCAGGCAAATCAGCCCAATTAG	231	Human	HTS_JSK-ND5_F	HTS_JSK-ND5_R				HTS_V5_R	TGGAGTTCAGACGTGTGCTCTTCCGATCTGCTATTGAGGAGTATCCTGAGGCA	53
JSK-ND52	GCTATTACCTAAAACAATTTCACAGCACCAAATCTCCACCTCCATCATCACCTCAACCCAAAAAGGCATAATTAAACTTTACTTCCTCTCTTTCTTCTTCCCACTCATCCTAACCCTACTCCTAATCACATAACCTATTCCCCCGAGCAATCTCAATTACAATATATACACCAACAAACAATGTTCAACCAGTAACTACTACTAATCAACGCCCATAATCATACAAAGCC	230	Human	HTS_JSK-ND52_F	HTS_JSK-ND52_R				HTS_ND4_F	ACACTCTTTCCCTACACGACGCTCTTCCGATCTNNNNGACTTCAAACTCTACTCCCACTAATAG	64
JSK-COX1	CATCATAATCGGAGGCTTTGGCAACTGACTAGTTCCCCTAATAATCGGTGCCCCCGATATGGCGTTTCCCCGCATAAACAACATAAGCTTCTGACTCTTACCTCCCTCTCTCCTACTCCTGCTCGCATCTGCTATAGTGGAGGCCGGAGCAGGAACAGGTTGAACAGTCTACCCTCCCTTAGCAGGGAACTACTCCCACCCTGGAGCCTCCGT	213	Human	HTS_JSK-COX1_F	HTS_JSK-COX1_R				HTS_ND4_R	TGGAGTTCAGACGTGTGCTCTTCCGATCTGTTGTGGTAAATATGTAGAGGGAG	53
JSK-COX2	TGCCCTTTTCCTAACACTCACAACAAAACTAACTAATACTAACATCTCAGACGCTCAGGAAATAGAAACCGTCTGAACTATCCTGCCCGCCATCATCCTAGTCCTCATCGCCCTCCCATCCCTACGCATCCTTTACATAACAGACGAGGTCAACGATCCCTCCCTTACCATCAAATCAATTGGCCACCAATGGTACTGAACCTACGAGTACACCGACTACGGCGGACT	228	Human	HTS_JSK-COX2_F	HTS_JSK-COX2_R				HTS_MT-TK_F	ACACTCTTTCCCTACACGACGCTCTTCCGATCTNNNNGGAGCAAACCACAGTTTCATG	58
JSK-CYB	CGGGCGAGGCCTATATTACGGATCATTTCTCTACTCAGAAACCTGAAACATCGGCATTATCCTCCTGCTTGCAACTATAGCAACAGCCTTCATAGGCTATGTCCTCCCGTGAGGCCAAATATCATTCTGAGGGGCCACAGTAATTACAAACTTACTATCCGCCATCCCATACATTGGGACAGACCTAGTTCAATGAATCTGAGGAGGCTACTCAGTAGACAGTCCCACCCTCACACGAT	239	Human	HTS_JSK-CYB_F	HTS_JSK-CYB_R				HTS_MT-TK_R	TGGAGTTCAGACGTGTGCTCTTCCGATCTTGAGGAATAGTGTAAGGAGTATGGG	54
OT1	ACAAAGGTTTGGTCCTGGCCTTATAATTAATTAGAGGTAAAATTACACATGCAAACCTCCATAGACCGGTGTAAAATCCCTTAAACATTTACTTAAAATTTAAGGAGAGGGTATCAAGCACATTAAAATAGCTTAAGACACCTTGCCTAGCCACACCCCCACGGGACTCAGCAGTGATAAATATTAAGCAATAAACGAAAGTTTGACTAAGTTATACCTCTTAGGGTTGGTAAATTTCGTGCCAGCCACCGCGGTCATAC	260	Mouse	HTS_OT1_F	HTS_OT1_R				HTS_Mt-tk_F	ACACTCTTTCCCTACACGACGCTCTTCCGATCTNNNNGATCTAACCATAGCTTTATGCCCATT	63
OT2	GTCATTTATAATACACGACAGCTAAGACCCAAACTGGGATTAGATACCCCACTATGCTTAGCCATAAACCTAAATAATTAAATTTAACAAAACTATTTGCCAGAGAACTACTAGCCATAGCTTAAAACTCAAAGGACTTGGCGGTACTTTATATCCATCTAGAGGAGCCTGTTCTATAATCGATAAACCCCGCTCTACCTCACCATCTCTTGCTAATTCAGCCTATATACCGCCATCTTCAGCAAACCC	249	Mouse	HTS_OT2_F	HTS_OT2_R				HTS_Mt-tk_R	TGGAGTTCAGACGTGTGCTCTTCCGATCTAGGGTAATTATTGATGAGATAATTGTG	56
OT3	GCCTACACCCAGAAGATTTCATGACCAATGAACACTCTGAACTAATCCTAGCCCTAGCCCTACACAAATATAATTATACTATTATATAAATCAAAACATTTATCCTACTAAAAGTATTGGAGAAAGAAATTCGTACATCTAGGAGCTATAGAACTAGTACCGCAAGGGAAAGATGAAAGACTAATTAAAAGTAAGAACAAGCAAAGATTAAACCTTGTACCTTTTGCATAATGAACTAACTAGAAAACTTCTAACTAAAAG	261	Mouse	HTS_OT3_F	HTS_OT3_R				HTS_Nd1_F	ACACTCTTTCCCTACACGACGCTCTTCCGATCTNNNNCTAGCCTATCAGTTTACTCCATTCTATGAT	67
OT4	CTTTAATCAGTGAAATTGACCTTTCAGTGAAGAGGCTGAAATATAATAATAAGACGAGAAGACCCTATGGAGCTTAAATTATATAACTTATCTATTTAATTTATTAAACCTAATGGCCCAAAAACTATAGTATAAGTTTGAAATTTCGGTTGGGGTGACCTCGGAGAATAAAAAATCCTCCGAATGATTATAACCTAGACTTACAAGTCAAAGTAAAATCAACATATCTTATTGACCCAGATATATTTTGATCAACGGACCAAGTTACCCTAGGGATA	278	Mouse	HTS_OT4_F	HTS_OT4_R				HTS_Nd1_R	TGGAGTTCAGACGTGTGCTCTTCCGATCTGATAAATCATATTATGGCTATGGGTCAGGC	59
OT5	ACAAACACTTATTACAACCCAAGAACACATATGATTACTTCTGCCAGCCTGACCCATAGCCATAATATGATTTATCTCAACCCTAGCAGAAACAAACCGGGCCCCCTTCGACCTGACAGAAGGAGAATCAGAATTAGTATCAGGGTTTAACGTAGAATACGCAGCCGGCCCATTCGCGTTATTCTTTATAGCAGAGTACACTAACATTATTCTAATAAACGCCCTAACAACTATTATCTTCCTAGGACCCCTATACTATATCAATTTACCAGAACTCTACTCAACT	286	Mouse	HTS_OT5_F	HTS_OT5_R				HTS_JSK-ND1_F	ACACTCTTTCCCTACACGACGCTCTTCCGATCTNNNNACCATCGCTCTTCTACTATGAACCCC	63
OT6	CAACTGTCTAATTATAGCAACACTCATAGCAATAATAGCTCTACTAAACCTATTCTTTTATACTCGCCTAATTTATTCCACTTCACTAACAATATTTCCAACCAACAATAACTCAAAAATAATAACTCACCAAACAAAAACTAAACCCAACCTAATATTTTCCACCCTAGCTATCATAAGCACAATAACCCTACCCCTAGCCCCCCAACTAATTACCTAGAAGTTTAGGATATACTAGTCCGCGAGCCTTCAAAGCCCTAAGAAA	265	Mouse	HTS_OT6_F	HTS_OT6_R				HTS_JSK-ND1_R	TGGAGTTCAGACGTGTGCTCTTCCGATCTGTTAAAGGAGCCACTTATTAGTAATGTT	57
OT7	TAATATAAGTTTTTGACTCCTACCACCATCATTTCTCCTTCTCCTAGCATCATCAATAGTAGAAGCAGGAGCAGGAACAGGATGAACAGTCTACCCACCTCTAGCCGGAAATCTAGCCCATGCAGGAGCATCAGTAGACCTAACAATTTTCTCCCTTCATTTAGCTGGAGTGTCATCTATTTTAGGTGCAATTAATTTTATTACCACTATTATCAACATGAAACCCCCAGCCATAACACAGTATCAAACTCCACTATTTGTCTG	264	Mouse	HTS_OT7_F	HTS_OT7_R				HTS_JSK-ND2_F	ACACTCTTTCCCTACACGACGCTCTTCCGATCTNNNNGGGCCATTATCGAAGAATTCACAAAA	63
OT8	CTTCAACAAATTTAGAATGACTTCATGGCTGCCCTCCACCATATCACACATTCGAGGAACCAACCTATGTAAAAGTAAAATAAGAAAGGAAGGAATCGAACCCCCTAAAATTGGTTTCAAGCCAATCTCATATCCTATATGTCTTTCTCAATAAGATATTAGTAAAATCAATTACATAACTTTGTCAAAGTTAAATTATAGATCAATAATCTATATATCTTATATGGCCTACCCATTCCAACTTGGTCTACAAGACGCCACATCCCCTATTA	272	Mouse	HTS_OT8_F	HTS_OT8_R				HTS_JSK-ND2_R	TGGAGTTCAGACGTGTGCTCTTCCGATCTGGGAGATAGGTAGGAGTAGCGTGGTAAGG	58
OT9	TCATCATAGCCTTATAGAAGGTAAACGAAACCACATAAATCAAGCCCTACTAATTACCATTATACTAGGACTTTACTTCACCATCCTCCAAGCTTCAGAATACTTTGAAACATCATTCTCCATTTCAGATGGTATCTATGGTTCTACATTCTTCATGGCTACTGGATTCCATGGACTCCATGTAATTATTGGATCAACATTCCTTATTGTTTGCCTACTACGACAACTAAAATTTCACTTC	241	Mouse	HTS_OT9_F	HTS_OT9_R				HTS_JSK-ND4L_F	ACACTCTTTCCCTACACGACGCTCTTCCGATCTNNNNTCATAACCCTCAACACCCACTCCCTC	63
OT10	ACCATAGCCTTCTCACTATCACTTCTAGGGACACTTATATTTCGCTCTCACCTAATATCCACATTACTATGCCTGGAAGGCATAGTATTATCCTTATTTATTATAACTTCAGTAACTTCCCTAAACTCCAACTCCATAAGCTCCATACCAATCCCCATCACCATCTTAGTTTTCGCAGCCTGCGAAGCAGCTGTAGGACTAGCCCTACTAGTAAAAGTTTCAAACACGTACGGAACAGATTACGTCCAAAATCTCAACCTACTACAATGCTAAAA	275	Mouse	HTS_OT10_F	HTS_OT10_R				HTS_JSK-ND4L_R	TGGAGTTCAGACGTGTGCTCTTCCGATCTTGTTTTTTGGAAAGTCATGTCAGTGGTA	57
OT11	CCTTAGACGCTTCATGATCTAACAACTTACTATGGTTGGCATGCATAATAGCATTTCTTATTAAAATACCATTATATGGAGTTCACCTATGACTACCAAAAGCCCATGTTGAAGCTCCAATTGCTGGGTCAATAATTCTAGCAGCTATTCTTCTAAAATTAGGTAGTTACGGAATAATTCGCATCTCCATTATTCTAGACCCACTAACAAAATATATAGCATACCCCTTCATCCTTCTCTCCCTATGAGGAATA	254	Mouse	HTS_OT11_F	HTS_OT11_R				HTS_JSK-ND4_F	ACACTCTTTCCCTACACGACGCTCTTCCGATCTNNNNCTTATCCAGTGAACCACTATCACGAAA	64
OT12	CTTTTCATTGGCTGAGAAGGGGTGGGAATTATATCTTTCCTACTAATTGGATGATGGTACGGACGAACAGACGCAAATACTGCAGCCCTACAAGCAATCCTCTATAACCGCATCGGAGACATCGGATTCATTTTAGCTATAGTTTGATTTTCCCTAAACATAAACTCATGAGAACTTCAACAGATTATATTCTCCAACAACAACGACAATCTAATTCCACTTATAGGCCTATTAATCGCAGCTACAGGAAAATCAGCACAATTTGGCCTCCACC	274	Mouse	HTS_OT12_F	HTS_OT12_R				HTS_JSK-ND4_R	TGGAGTTCAGACGTGTGCTCTTCCGATCTGAGCCTACTAGGGTGTAGAATAGGAAG	56
HBB	CCTAGGGTTGGCCAATCTACTCCCAGGAGCAGGGAGGGCAGGAGCCAGGGCTGGGCATAGAAGTCAGGGCAGAGCCATCTATTGCTTACATTTGCTTCTGACACAACTGTGTTCACTAGCAACCTCAAACAGACACCATGGTGCATCTGACTCCTGAGGAGAAGTCTGCCGTTACTGCCCTGTGGGGCAAGGTAAACCAGCTTTACACTCCCTCACACTGATCAC	225	Human	HTS_HBB_F	HTS_HBB_R				HTS_JSK-ND5_F	ACACTCTTTCCCTACACGACGCTCTTCCGATCTNNNNCCTTCTTGCTCATCAGTTGATGATACGCCC	67
COL5A1	TGGTGCTGTGGGTGGGGTCCTCTCTATTTTGTCCTCTGTAGGTGCCTTTTCCTCCGTACCCCTCTTCAGACCAGGCCTCTGAGATTTGCCTCCTACTCAGGACACCCAGGGTTGGGTGGAGGCCACGGCTCTGCCCACACCCCCCTGCCCCTTGGCCAACACCCTGTCTTCGCCTGTGGCTCTCCTGCACCCTGGGGCCTGGGCTCCAGAATCAGCCTCCCTT	223	Human	HTS_COL5A1_F	HTS_COL5A1_R				HTS_JSK-ND5_R	TGGAGTTCAGACGTGTGCTCTTCCGATCTCTAATTGGGCTGATTTGCCTGCTGCT	55
DCAF82L	ATGGTTTCACAACAGCACATGGTGAAAAGGTTAAAAAAAAAAAGTCACCCTATACATTGTCAATGAAATTCATATGAGGAGCTATAACCTGACACTCCTACTCTCCCCATCAGGGAGGAATGAGTGGAGGCCTAGACAGCGACCAGAACTCCCAACCCCAACCAGGAGTAACCAGGAACATCCCTCACTCAGGAGTCAATGGGGGCCAGGGATGGAACACTCTTTTACACTCA	233	Human	HTS_DCAF8L2_F	HTS_DCAF8L2_R				HTS_JSK-ND52_F	ACACTCTTTCCCTACACGACGCTCTTCCGATCTNNNNGCTATTACCTAAAACAATTTCACAGCACC	66
EMILIN2	TGAAGTCTGGAGACTCACTGAATTTGTTCTGGGTATGGGGGAGGTTACATGGGTTTAATGGTTTTTAAATTTATTTGGGGGGAATAAGGGTTGTCTTTGGGTACACTACAGCGATGGCTATTGAGGAGTATCCTGAGGCATGGGGGTCAGGGGTTGAGGTCTTGGTAAGTGTTTTAGTGGGGTTAGCGATTCTGGTACAGTGGCTTGTGCCTGTAATCCCAGCACT	226	Human	HTS_EMILIN2_F	HTS_EMILIN2_R				HTS_JSK-ND52_R	TGGAGTTCAGACGTGTGCTCTTCCGATCTGGCTTTGTATGATTATGGGCGTTGATTAGT	59
TRAM1L1	TCTAGCTTATATTCACTAATGGGAAAACGTATTCTAATAAACTAGCACTGACTCATTACATGAATAGATCTAAGCCATCAAGTGACAGACAGAAAATTATGTGCTGTTGTGAAAGACAAGGAAGGGCAGGAGAAGATAGTGAGAAGTCAGTGAGGCTCCAAGCAAAATTATGCTGCATTTGATATATTTCTCCACATGTAAATACACAACAGGTGTAGCTGAAACTTGCTTGCTAGTCATGTAAAACATTGCACTATGAAACTTTACTTACAATTAGAGAC	281	Human	HTS_TRAM1L1_F	HTS_TRAM1L1_R				HTS_JSK-COX1_F	ACACTCTTTCCCTACACGACGCTCTTCCGATCTNNNNCATCATAATCGGAGGCTTTGGCAACT	63
									HTS_JSK-COX1_R	TGGAGTTCAGACGTGTGCTCTTCCGATCTACGGAGGCTCCAGGGTGGGAGTAGT	54
									HTS_JSK-COX2_F	ACACTCTTTCCCTACACGACGCTCTTCCGATCTNNNNTGCCCTTTTCCTAACACTCACAACAAAA	65
									HTS_JSK-COX2_R	TGGAGTTCAGACGTGTGCTCTTCCGATCTAGTCCGCCGTAGTCGGTGTACTCGTAGGTTC	60
									HTS_JSK-CYB_F	ACACTCTTTCCCTACACGACGCTCTTCCGATCTNNNNCGGGCGAGGCCTATATTACGGATCATT	64
									HTS_JSK-CYB_R	TGGAGTTCAGACGTGTGCTCTTCCGATCTATCGTGTGAGGGTGGGACTGTCTACTGA	57
									HTS_OT1_F	ACACTCTTTCCCTACACGACGCTCTTCCGATCTNNNNACAAAGGTTTGGTCCTGGCCTTATAATT	65
									HTS_OT1_R	TGGAGTTCAGACGTGTGCTCTTCCGATCTGTATGACCGCGGTGGCTGGCACGAAAT	56
									HTS_OT2_F	ACACTCTTTCCCTACACGACGCTCTTCCGATCTNNNNGTCATTTATAATACACGACAGCTAAGACCC	67
									HTS_OT2_R	TGGAGTTCAGACGTGTGCTCTTCCGATCTGGGTTTGCTGAAGATGGCGGTATATAGG	57
									HTS_OT3_F	ACACTCTTTCCCTACACGACGCTCTTCCGATCTNNNNGCCTACACCCAGAAGATTTCATGACCAAT	66
									HTS_OT3_R	TGGAGTTCAGACGTGTGCTCTTCCGATCTCTTTTAGTTAGAAGTTTTCTAGTTAGTTCA	59
									HTS_OT4_F	ACACTCTTTCCCTACACGACGCTCTTCCGATCTNNNNCTTTAATCAGTGAAATTGACCTTTCAG	64
									HTS_OT4_R	TGGAGTTCAGACGTGTGCTCTTCCGATCTTATCCCTAGGGTAACTTGGTCCGTTGAT	57
									HTS_OT5_F	ACACTCTTTCCCTACACGACGCTCTTCCGATCTNNNNACAAACACTTATTACAACCCAAGAACACAT	67
									HTS_OT5_R	TGGAGTTCAGACGTGTGCTCTTCCGATCTAGTTGAGTAGAGTTCTGGTAAATTGATA	57
									HTS_OT6_F	ACACTCTTTCCCTACACGACGCTCTTCCGATCTNNNNCAACTGTCTAATTATAGCAACACTCATAGC	67
									HTS_OT6_R	TGGAGTTCAGACGTGTGCTCTTCCGATCTTTTCTTAGGGCTTTGAAGGCTCGCGGACT	58
									HTS_OT7_F	ACACTCTTTCCCTACACGACGCTCTTCCGATCTNNNNTAATATAAGTTTTTGACTCCTACCACCATC	67
									HTS_OT7_R	TGGAGTTCAGACGTGTGCTCTTCCGATCTCAGACAAATAGTGGAGTTTGATACTGTGTT	59
									HTS_OT8_F	ACACTCTTTCCCTACACGACGCTCTTCCGATCTNNNNCTTCAACAAATTTAGAATGACTTCATGGC	66
									HTS_OT8_R	TGGAGTTCAGACGTGTGCTCTTCCGATCTTAATAGGGGATGTGGCGTCTTGTAGACCAA	59
									HTS_OT9_F	ACACTCTTTCCCTACACGACGCTCTTCCGATCTNNNNTCATCATAGCCTTATAGAAGGTAAACGAAA	67
									HTS_OT9_R	TGGAGTTCAGACGTGTGCTCTTCCGATCTGAAGTGAAATTTTAGTTGTCGTAGTAGGCA	59
									HTS_OT10_F	ACACTCTTTCCCTACACGACGCTCTTCCGATCTNNNNACCATAGCCTTCTCACTATCACTTCTAGG	66
									HTS_OT10_R	TGGAGTTCAGACGTGTGCTCTTCCGATCTTTTTAGCATTGTAGTAGGTTGAGATTTTGGA	60
									HTS_OT11_F	ACACTCTTTCCCTACACGACGCTCTTCCGATCTNNNNCCTTAGACGCTTCATGATCTAACAACTTAC	67
									HTS_OT11_R	TGGAGTTCAGACGTGTGCTCTTCCGATCTTATTCCTCATAGGGAGAGAAGGATGAAGG	58
									HTS_OT12_F	ACACTCTTTCCCTACACGACGCTCTTCCGATCTNNNNCTTTTCATTGGCTGAGAAGGGGTGGGAAT	66
									HTS_OT12_R	TGGAGTTCAGACGTGTGCTCTTCCGATCTGGTGGAGGCCAAATTGTGCTGATTTTCCTG	59
									HTS_HBB_F	ACACTCTTTCCCTACACGACGCTCTTCCGATCTNNNNGTGATCAGTGTGAGGGAGTGTAAAGCTGG	66
									HTS_HBB_R	TGGAGTTCAGACGTGTGCTCTTCCGATCTCCTAGGGTTGGCCAATCTACTCCC	53
									HTS_COL5A1_F	ACACTCTTTCCCTACACGACGCTCTTCCGATCTNNNNTGGTGCTGTGGGTGGGGTCCTCTCTATTTT	67
									HTS_COL5A1_R	TGGAGTTCAGACGTGTGCTCTTCCGATCTAAGGGAGGCTGATTCTGGAGCCCAGGCC	57
									HTS_DCAF8L2_F	ACACTCTTTCCCTACACGACGCTCTTCCGATCTNNNNATGGTTTCACAACAGCACATGGTGAAAAGGTT	69
									HTS_DCAF8L2_R	TGGAGTTCAGACGTGTGCTCTTCCGATCTTGAGTGTAAAAGAGTGTTCCATCCCTGGCC	59
									HTS_EMILIN2_F	ACACTCTTTCCCTACACGACGCTCTTCCGATCTNNNNTGAAGTCTGGAGACTCACTGAATTTGTTCT	67
									HTS_EMILIN2_R	TGGAGTTCAGACGTGTGCTCTTCCGATCTAGTGCTGGGATTACAGGCACAAGCCACTG	58
									HTS_TRAM1L1_F	ACACTCTTTCCCTACACGACGCTCTTCCGATCTNNNNTCTAGCTTATATTCACTAATGGGAAAACGTAT	69
									HTS_TRAM1L1_R	TGGAGTTCAGACGTGTGCTCTTCCGATCTGTCTCTAATTGTAAGTAAAGTTTCATAGTGCA	61

## Sheet: 3. Mitochondrial ZFs
Name	Gene target	Species	Amplicon	Target DNA sequence (5' to 3')	ZF1	ZF2	ZF3	ZF4	ZF5	ZF6	Target DNA strand	DddA split	Architecture
R8-ATP8	ATP8	Human	ATP8	AGGTAGGTGGTAGTT	TSGSLSR	QSGSLTR	RSDALSQ	RNDNRIT	RSDHLTQ	-	LB	DddAN	C-terminal
4-ATP8	ATP8	Human	ATP8	CACCAAAGCCCATAA	QASNLIS	TSHSLTE	ERSHLRE	QSGNLTE	SKKALTE	-	RT	DddAC	C-terminal
10-ATP8	ATP8	Human	ATP8	AGCCCATAAAAATAA	QASNLIS	QRANLRA	QASNLIS	TSHSLTE	ERSHLRE	-	RT	DddAC	C-terminal
9-ND51	ND5	Human	ND51	TTGAAGTGAGAGGTA	QSSSLVR	RSDNLVR	QAGHLAS	RKDNLKN	RKDALRG	-	LB	DddAC	C-terminal
12-ND51	ND5	Human	ND51	AAGTGAGAGGTATGG	RSDHLTT	QSSSLVR	RSDNLVR	QAGHLAS	RKDNLKN	-	LB	DddAC	C-terminal
R13-ND51	ND5	Human	ND51	CCATTGGCAGCCTAG	RSDNLST	DRSDLSR	QSGDLTR	RSDSLSA	QKATRIT	-	RT	DddAN	C-terminal
R8-4i-ATP8	ATP8	Human	ATP8	TAGGTGGTAGTT	TSGSLSR	QSGSLTR	RSDALSQ	RNDNRIT	-	-	LB	DddAN	C-terminal
R8-4ii-ATP8	ATP8	Human	ATP8	AGGTAGGTGGTA	QSGSLTR	RSDALSQ	RNDNRIT	RSDHLTQ	-	-	LB	DddAN	C-terminal
R8-3i-ATP8	ATP8	Human	ATP8	GTGGTAGTT	TSGSLSR	QSGSLTR	RSDALSQ	-	-	-	LB	DddAN	C-terminal
R8-3ii-ATP8	ATP8	Human	ATP8	TAGGTGGTA	QSGSLTR	RSDALSQ	RNDNRIT	-	-	-	LB	DddAN	C-terminal
R8-3iii-ATP8	ATP8	Human	ATP8	AGGTAGGTG	RSDALSQ	RNDNRIT	RSDHLTQ	-	-	-	LB	DddAN	C-terminal
4-4i-ATP8	ATP8	Human	ATP8	CAAAGCCCATAA	QASNLIS	TSHSLTE	ERSHLRE	QSGNLTE	-	-	RT	DddAC	C-terminal
4-4ii-ATP8	ATP8	Human	ATP8	CACCAAAGCCCA	TSHSLTE	ERSHLRE	QSGNLTE	SKKALTE	-	-	RT	DddAC	C-terminal
4-3i-ATP8	ATP8	Human	ATP8	AGCCCATAA	QASNLIS	TSHSLTE	ERSHLRE	-	-	-	RT	DddAC	C-terminal
4-3ii-ATP8	ATP8	Human	ATP8	CAAAGCCCA	TSHSLTE	ERSHLRE	QSGNLTE	-	-	-	RT	DddAC	C-terminal
4-3iii-ATP8	ATP8	Human	ATP8	CACCAAAGC	ERSHLRE	QSGNLTE	SKKALTE	-	-	-	RT	DddAC	C-terminal
10-4i-ATP8	ATP8	Human	ATP8	CCATAAAAATAA	QASNLIS	QRANLRA	QASNLIS	TSHSLTE	-	-	RT	DddAC	C-terminal
10-4ii-ATP8	ATP8	Human	ATP8	AGCCCATAAAAA	QRANLRA	QASNLIS	TSHSLTE	ERSHLRE	-	-	RT	DddAC	C-terminal
10-3i-ATP8	ATP8	Human	ATP8	TAAAAATAA	QASNLIS	QRANLRA	QASNLIS	-	-	-	RT	DddAC	C-terminal
10-3ii-ATP8	ATP8	Human	ATP8	CCATAAAAA	QRANLRA	QASNLIS	TSHSLTE	-	-	-	RT	DddAC	C-terminal
10-3iii-ATP8	ATP8	Human	ATP8	AGCCCATAA	QASNLIS	TSHSLTE	ERSHLRE	-	-	-	RT	DddAC	C-terminal
G24-R1b	COX1	Human	COX1	GAGGCTCCA	TSHSLTE	TSGELVR	RSDNLVR	-	-	-	LB	DddAN	C-terminal
G32-R1b	COX1	Human	COX1	GGAGAAGAT	TSGNLVR	QSSNLVR	QRAHLER	-	-	-	RB	DddAC	N-terminal
G22-R13	ND5	Human	ND51	GAGGTATGG	RSDHLTT	QSSSLVR	RSDNLVR	-	-	-	LB	DddAN	C-terminal
G24-R13	ND5	Human	ND51	GCTGCCAAT	TTGNLTV	DCRDLAR	TSGELVR	-	-	-	RB	DddAC	N-terminal
G32-R6a	ND6	Human	ND62	GCTGTGGGT	TSGHLVR	RSDELVR	TSGELVR	-	-	-	LB	DddAC	C-terminal
G21-R6a	ND6	Human	ND62	ATGGAGGTA	QSSSLVR	RSDNLVR	RRDELNV	-	-	-	RB	DddAN	N-terminal
G36-R6c	ND6	Human	ND62	GGGGTTGAG	RSDNLVR	TSGSLVR	RSDKLVR	-	-	-	LB	DddAN	C-terminal
G212-R6c	ND6	Human	ND62	GAGGCATGG	RSDHLTT	QSGDLRR	RSDNLVR	-	-	-	RB	DddAC	N-terminal
G33-V1	ND1	Human	V1	GTGGCGGGT	TSGHLVR	RSDDLVR	RSDELVR	-	-	-	LB	DddAC	C-terminal
G35-V1	ND1	Human	V1	GATGTAGAG	RSDNLVR	QSSSLVR	TSGNLVR	-	-	-	RB	DddAN	N-terminal
G22-V2	COX1	Human	V2	GAGTAGGAG	RSDNLVR	REDNLHT	RSDNLVR	-	-	-	LB	DddAN	C-terminal
G34-V2	COX1	Human	V2	GTGGAGGCC	DCRDLAR	RSDNLVR	RSDELVR	-	-	-	RT	DddAC	C-terminal
G33-V5	ND6	Human	V5	GTGGTGGTT	TSGSLVR	RSDELVR	RSDELVR	-	-	-	LB	DddAN	C-terminal
G36-V5	ND6	Human	V5	GTGGGTGAA	QSSNLVR	TSGHLVR	RSDELVR	-	-	-	RB	DddAC	N-terminal
ND1-Left	ND1	Human	JSK-ND1	GATTGAGTAAAC	DSGNLRV	QSSSLIR	QSSHLNV	ISSNLQR	-	-	LB	DddAN	C-terminal
ND1-Right	ND1	Human	JSK-ND1	GATGCTCACCCT	TKNSLTE	SKKALTE	VSSTLIR	ISSNLQR	-	-	RB	DddAC	N-terminal
ND2-Left	ND2	Human	JSK-ND2	GATTAGGCGTAG	REDNLHT	RSDELTR	REDNLHT	ISSNLQR	-	-	LB	DddAN	C-terminal
ND2-Right	ND2	Human	JSK-ND2	GGAGTAGTGTGA	QSSHLNV	RSDELTR	QSSSLIR	QVSHLTR	-	-	RB	DddAC	N-terminal
ND4L-Left	ND4L	Human	JSK-ND4L	GACTAGTAGGGC	DPGHLVR	REDNLHT	REDNLHT	DSSNLQR	-	-	LB	DddAN	C-terminal
ND4L-Right	ND4L	Human	JSK-ND4L	AACACATATGGC	DPGHLVR	VKDYLTK	SPADLTR	DSGNLRV	-	-	RT	DddAC	C-terminal
ND4-Left	ND4	Human	JSK-ND4	GATATAAAATAT	VKDYLTK	QSSNLIT	QSNTLKQ	ISSNLQR	-	-	LB	DddAN	C-terminal
ND4-Right	ND4	Human	JSK-ND4	AACCACACTTAT	VKDYLTK	THLDLIR	SKKALTE	DSGNLRV	-	-	RT	DddAC	C-terminal
ND5-Left	ND5	Human	JSK-ND5	TGAAACCGATAT	VKDYLTK	QSSHLNV	DSGNLRV	QSSHLNV	-	-	LB	DddAN	C-terminal
ND5-Right	ND5	Human	JSK-ND5	AATCATGCTAAG	RSDNLTQ	VSSTLIR	VSSNLNV	VSSNLNV	-	-	RB	DddAC	N-terminal
ND52-Left	ND5	Human	JSK-ND52	GTGGGAAGAAGA	QSTHLTQ	QSTHLTQ	QVSHLTR	RSDELTR	-	-	LB	DddAC	C-terminal
ND52-Right	ND5	Human	JSK-ND52	TAGGAGTAGGGT	WPSNLTR	REDNLHT	KSSNLRR	REDNLHT	-	-	RB	DddAN	N-terminal
COX1-Left	COX1	Human	JSK-COX1	GTAAGAGTCAGA	QSTHLTQ	DSSAKRR	QSTHLTQ	QSSSLIR	-	-	LB	DddAN	C-terminal
COX1-Right	COX1	Human	JSK-COX1	CGAGCAGGAGTA	QSSSLIR	QVSHLTR	QSSSLIR	QSSHLNV	-	-	RB	DddAC	N-terminal
COX2-Left	COX2	Human	JSK-COX2	TAGGATGATGGC	DPGHLVR	ISSNLQR	ISSNLQR	REDNLHT	-	-	LB	DddAC	C-terminal
COX2-Right	COX2	Human	JSK-COX2	TAGGGATGGGAG	KSSNLRR	RSDHLKT	QVSHLTR	REDNLHT	-	-	RB	DddAN	N-terminal
CYB-Left	CYTB	Human	JSK-CYB	ATAGCCTATGAA	QKSNLIR	VKDYLTK	DKSCLNR	QSNTLKQ	-	-	LB	DddAN	C-terminal
CYB-Right	CYTB	Human	JSK-CYB	TGAGGCCAAATA	QSNTLKQ	QSSNLIV	DPGHLVR	QSSHLNV	-	-	RT	DddAC	C-terminal
G21-MT-TK	MT-TK	Human	MT-TK	GTTAAAGAT	TSGNLVR	QRANLRA	TSGSLVR	-	-	-	LT	DddAN or DddAC	N-terminal
G11-MT-TK	MT-TK	Human	MT-TK	AAAGATTAA	QASNLIS	TSGNLVR	QRANLRA	-	-	-	LT	DddAN or DddAC	N-terminal
G12-MT-TK	MT-TK	Human	MT-TK	TAAGTTAAA	QRANLRA	TSGSLVR	QASNLIS	-	-	-	LT	DddAN or DddAC	N-terminal
G31-MT-TK	MT-TK	Human	MT-TK	GGTGTTGGT	TSGHLVR	TSGSLVR	TSGHLVR	-	-	-	RB	DddAN or DddAC	N-terminal
G22-MT-TK	MT-TK	Human	MT-TK	GTGTTGGTT	TSGSLVR	RKDALRG	RSDELVR	-	-	-	RB	DddAN or DddAC	N-terminal
G23-MT-TK	MT-TK	Human	MT-TK	GAGGTGTTG	RKDALRG	RSDELVR	RSDNLVR	-	-	-	RB	DddAN or DddAC	N-terminal
G24-MT-TK	MT-TK	Human	MT-TK	AGAGGTGTT	TSGSLVR	TSGHLVR	QLAHLRA	-	-	-	RB	DddAN or DddAC	N-terminal
G25-MT-TK	MT-TK	Human	MT-TK	AAAGAGGTG	RSDELVR	RSDNLVR	QRANLRA	-	-	-	RB	DddAN or DddAC	N-terminal
G21-MT-TK (4ZF)	MT-TK	Human	MT-TK	TAAGTTAAAGAT	TSGNLVR	QRANLRA	TSGSLVR	QASNLIS	-	-	LT	DddAN	N-terminal
G23-MT-TK (4ZF)	MT-TK	Human	MT-TK	AAAGAGGTGTTG	RKDALRG	RSDELVR	RSDNLVR	QRANLRA	-	-	RB	DddAC	N-terminal
G23-MT-TK (5ZF)	MT-TK	Human	MT-TK	TGTAAAGAGGTGTTG	RKDALRG	RSDELVR	RSDNLVR	QRANLRA	WRDSLLA	-	RB	DddAC	N-terminal
G31-V1	ND1	Human	V1	GTAGATGTG	RSDELVR	TSGNLVR	QSSSLVR	-	-	-	LB	DddAN	C-terminal
G41-V1	ND1	Human	V1	GTAGATGTGGCG	RSDDLVR	RSDELVR	TSGNLVR	QSSSLVR	-	-	LB	DddAN	C-terminal
G51-V1	ND1	Human	V1	GTAGATGTGGCGGGT	TSGHLVR	RSDDLVR	RSDELVR	TSGNLVR	QSSSLVR	-	LB	DddAN	C-terminal
G34-V1	ND1	Human	V1	GTAGAGGGT	TSGHLVR	RSDNLVR	QSSSLVR	-	-	-	RB	DddAC	N-terminal
G35-V1	ND1	Human	V1	GATGTAGAG	RSDNLVR	QSSSLVR	TSGNLVR	-	-	-	RB	DddAC	N-terminal
G44-V1	ND1	Human	V1	GATGTAGAGGGT	TSGHLVR	RSDNLVR	QSSSLVR	TSGNLVR	-	-	RB	DddAC	N-terminal
G45-V1	ND1	Human	V1	GGTGATGTAGAG	RSDNLVR	QSSSLVR	TSGNLVR	TSGHLVR	-	-	RB	DddAC	N-terminal
G54-V1	ND1	Human	V1	GGTGATGTAGAGGGT	TSGHLVR	RSDNLVR	QSSSLVR	TSGNLVR	TSGHLVR	-	RB	DddAC	N-terminal
G55-V1	ND1	Human	V1	GGCGGTGATGTAGAG	RSDNLVR	QSSSLVR	TSGNLVR	TSGHLVR	DPGHLVR	-	RB	DddAC	N-terminal
G31-V2	COX1	Human	V2	GCAGGAGTA	QSSSLVR	QRAHLER	QSGDLRR	-	-	-	LB	DddAN	C-terminal
G41-V2	COX1	Human	V2	GCAGGAGTAGGA	QRAHLER	QSSSLVR	QRAHLER	QSGDLRR	-	-	LB	DddAN	C-terminal
G51-V2	COX1	Human	V2	GCAGGAGTAGGAGAG	RSDNLVR	QRAHLER	QSSSLVR	QRAHLER	QSGDLRR	-	LB	DddAN	C-terminal
G34-V2	COX1	Human	V2	GTGGAGGCC	DCRDLAR	RSDNLVR	RSDELVR	-	-	-	RT	DddAC	C-terminal
G35-V2	COX1	Human	V2	GAGGCCGGA	QRAHLER	DCRDLAR	RSDNLVR	-	-	-	RT	DddAC	C-terminal
G44-V2	COX1	Human	V2	GTGGAGGCCGGA	QRAHLER	DCRDLAR	RSDNLVR	RSDELVR	-	-	RT	DddAC	C-terminal
G45-V2	COX1	Human	V2	GAGGCCGGAGCA	QSGDLRR	QRAHLER	DCRDLAR	RSDNLVR	-	-	RT	DddAC	C-terminal
G54-V2	COX1	Human	V2	GTGGAGGCCGGAGCA	QSGDLRR	QRAHLER	DCRDLAR	RSDNLVR	RSDELVR	-	RT	DddAC	C-terminal
G55-V2	COX1	Human	V2	GAGGCCGGAGCAGGA	QRAHLER	QSGDLRR	QRAHLER	DCRDLAR	RSDNLVR	-	RT	DddAC	C-terminal
G30-V3	COX1	Human	V3	GGCGGGGTC	DPGALVR	RSDKLVR	DPGHLVR	-	-	-	LB	DddAN	C-terminal
G31-V3	COX1	Human	V3	GGGGTCGAA	QSSNLVR	DPGALVR	RSDKLVR	-	-	-	LB	DddAN	C-terminal
G32-V3	COX1	Human	V3	GTCGAAGAA	QSSNLVR	QSSNLVR	DPGALVR	-	-	-	LB	DddAN	C-terminal
G33-V3	COX1	Human	V3	GAAGAAGGT	TSGHLVR	QSSNLVR	QSSNLVR	-	-	-	LB	DddAN	C-terminal
G34-V3	COX1	Human	V3	GAAGGTGGT	TSGHLVR	TSGHLVR	QSSNLVR	-	-	-	LB	DddAN	C-terminal
G35-V3	COX1	Human	V3	GGTGGTGTT	TSGSLVR	TSGHLVR	TSGHLVR	-	-	-	LB	DddAN	C-terminal
G36-V3	COX1	Human	V3	GGTGTTGAG	RSDNLVR	TSGSLVR	TSGHLVR	-	-	-	LB	DddAN	C-terminal
G37-V3	COX1	Human	V3	GTTGAGGTT	TSGSLVR	RSDNLVR	TSGSLVR	-	-	-	LB	DddAN	C-terminal
G40-V3	COX1	Human	V3	GGCGGGGTCGAA	QSSNLVR	DPGALVR	RSDKLVR	DPGHLVR	-	-	LB	DddAN	C-terminal
G41-V3	COX1	Human	V3	GGGGTCGAAGAA	QSSNLVR	QSSNLVR	DPGALVR	RSDKLVR	-	-	LB	DddAN	C-terminal
G42-V3	COX1	Human	V3	GTCGAAGAAGGT	TSGHLVR	QSSNLVR	QSSNLVR	DPGALVR	-	-	LB	DddAN	C-terminal
G43-V3	COX1	Human	V3	GAAGAAGGTGGT	TSGHLVR	TSGHLVR	QSSNLVR	QSSNLVR	-	-	LB	DddAN	C-terminal
G44-V3	COX1	Human	V3	GAAGGTGGTGTT	TSGSLVR	TSGHLVR	TSGHLVR	QSSNLVR	-	-	LB	DddAN	C-terminal
G45-V3	COX1	Human	V3	GGTGGTGTTGAG	RSDNLVR	TSGSLVR	TSGHLVR	TSGHLVR	-	-	LB	DddAN	C-terminal
G46-V3	COX1	Human	V3	GGTGTTGAGGTT	TSGSLVR	RSDNLVR	TSGSLVR	TSGHLVR	-	-	LB	DddAN	C-terminal
G47-V3	COX1	Human	V3	GTTGAGGTTGCG	RSDDLVR	TSGSLVR	RSDNLVR	TSGSLVR	-	-	LB	DddAN	C-terminal
G50-V3	COX1	Human	V3	GGCGGGGTCGAAGAA	QSSNLVR	QSSNLVR	DPGALVR	RSDKLVR	DPGHLVR	-	LB	DddAN	C-terminal
G51-V3	COX1	Human	V3	GGGGTCGAAGAAGGT	TSGHLVR	QSSNLVR	QSSNLVR	DPGALVR	RSDKLVR	-	LB	DddAN	C-terminal
G52-V3	COX1	Human	V3	GTCGAAGAAGGTGGT	TSGHLVR	TSGHLVR	QSSNLVR	QSSNLVR	DPGALVR	-	LB	DddAN	C-terminal
G53-V3	COX1	Human	V3	GAAGAAGGTGGTGTT	TSGSLVR	TSGHLVR	TSGHLVR	QSSNLVR	QSSNLVR	-	LB	DddAN	C-terminal
G54-V3	COX1	Human	V3	GAAGGTGGTGTTGAG	RSDNLVR	TSGSLVR	TSGHLVR	TSGHLVR	QSSNLVR	-	LB	DddAN	C-terminal
G55-V3	COX1	Human	V3	GGTGGTGTTGAGGTT	TSGSLVR	RSDNLVR	TSGSLVR	TSGHLVR	TSGHLVR	-	LB	DddAN	C-terminal
G56-V3	COX1	Human	V3	GGTGTTGAGGTTGCG	RSDDLVR	TSGSLVR	RSDNLVR	TSGSLVR	TSGHLVR	-	LB	DddAN	C-terminal
G57-V3	COX1	Human	V3	GTTGAGGTTGCGGTC	DPGALVR	RSDDLVR	TSGSLVR	RSDNLVR	TSGSLVR	-	LB	DddAN	C-terminal
G310-V3	COX1	Human	V3	GCCGGAGGA	QRAHLER	QRAHLER	DCRDLAR	-	-	-	RT	DddAC	C-terminal
G410-V3	COX1	Human	V3	GCCGGAGGAGGA	QRAHLER	QRAHLER	QRAHLER	DCRDLAR	-	-	RT	DddAC	C-terminal
G510-V3	COX1	Human	V3	GCCGGAGGAGGAGAC	DPGNLVR	QRAHLER	QRAHLER	QRAHLER	DCRDLAR	-	RT	DddAC	C-terminal
G31-V4	COX2	Human	V4	GCCGTAGTC	DPGALVR	QSSSLVR	DCRDLAR	-	-	-	LB	DddAN	C-terminal
G41-V4	COX2	Human	V4	GCCGTAGTCGGT	TSGHLVR	DPGALVR	QSSSLVR	DCRDLAR	-	-	LB	DddAN	C-terminal
G51-V4	COX2	Human	V4	GCCGTAGTCGGTGTA	QSSSLVR	TSGHLVR	DPGALVR	QSSSLVR	DCRDLAR	-	LB	DddAN	C-terminal
G34-V4	COX2	Human	V4	GTTGAAGAT	TSGNLVR	QSSNLVR	TSGSLVR	-	-	-	RB	DddAC	N-terminal
G44-V4	COX2	Human	V4	GGAGTTGAAGAT	TSGNLVR	QSSNLVR	TSGSLVR	QRAHLER	-	-	RB	DddAC	N-terminal
G54-V4	COX2	Human	V4	GTAGGAGTTGAAGAT	TSGNLVR	QSSNLVR	TSGSLVR	QRAHLER	QSSSLVR	-	RB	DddAC	N-terminal
G31-V5	ND6	Human	V5	GATGGGGTG	RSDELVR	RSDKLVR	TSGNLVR	-	-	-	LB	DddAN	C-terminal
G32-V5	ND6	Human	V5	GGGGTGGTG	RSDELVR	RSDELVR	RSDKLVR	-	-	-	LB	DddAN	C-terminal
G33-V5	ND6	Human	V5	GTGGTGGTT	TSGSLVR	RSDELVR	RSDELVR	-	-	-	LB	DddAN	C-terminal
G41-V5	ND6	Human	V5	GATGGGGTGGTG	RSDELVR	RSDELVR	RSDKLVR	TSGNLVR	-	-	LB	DddAN	C-terminal
G42-V5	ND6	Human	V5	GGGGTGGTGGTT	TSGSLVR	RSDELVR	RSDELVR	RSDKLVR	-	-	LB	DddAN	C-terminal
G43-V5	ND6	Human	V5	GTGGTGGTTGTG	RSDELVR	TSGSLVR	RSDELVR	RSDELVR	-	-	LB	DddAN	C-terminal
G51-V5	ND6	Human	V5	GATGGGGTGGTGGTT	TSGSLVR	RSDELVR	RSDELVR	RSDKLVR	TSGNLVR	-	LB	DddAN	C-terminal
G52-V5	ND6	Human	V5	GGGGTGGTGGTTGTG	RSDELVR	TSGSLVR	RSDELVR	RSDELVR	RSDKLVR	-	LB	DddAN	C-terminal
G53-V5	ND6	Human	V5	GTGGTGGTTGTGGTA	QSSSLVR	RSDELVR	TSGSLVR	RSDELVR	RSDELVR	-	LB	DddAN	C-terminal
G36-V5	ND6	Human	V5	GTGGGTGAA	QSSNLVR	TSGHLVR	RSDELVR	-	-	-	RB	DddAC	N-terminal
G46-V5	ND6	Human	V5	GCTGTGGGTGAA	QSSNLVR	TSGHLVR	RSDELVR	TSGELVR	-	-	RB	DddAC	N-terminal
G56-V5	ND6	Human	V5	GGTGCTGTGGGTGAA	QSSNLVR	TSGHLVR	RSDELVR	TSGELVR	TSGHLVR	-	RB	DddAC	N-terminal
LT30-Mt-tk	Mt-tk	Mouse	Mt-tk	AAGTTAGAG	RSDNLVR	QKWPRDS	RKDNLKN	-	-	-	LT	DddAN or DddAC	N-terminal
LT31-Mt-tk	Mt-tk	Mouse	Mt-tk	AAAGTTAGA	QLAHLRA	TSGSLVR	QRANLRA	-	-	-	LT	DddAN or DddAC	N-terminal
LT32-Mt-tk	Mt-tk	Mouse	Mt-tk	TAAAGTTAG	REDNLHT	HRTTLTN	QASNLIS	-	-	-	LT	DddAN or DddAC	N-terminal
LT33-Mt-tk	Mt-tk	Mouse	Mt-tk	TTAAAGTTA	QKWPRDS	RKDNLKN	QKWPRDS	-	-	-	LT	DddAN or DddAC	N-terminal
LT34-Mt-tk	Mt-tk	Mouse	Mt-tk	GTTAAAGTT	TSGSLVR	QRANLRA	TSGSLVR	-	-	-	LT	DddAN or DddAC	N-terminal
LT35-Mt-tk	Mt-tk	Mouse	Mt-tk	AGTTAAAGT	HRTTLTN	QASNLIS	HRTTLTN	-	-	-	LT	DddAN or DddAC	N-terminal
LT36-Mt-tk	Mt-tk	Mouse	Mt-tk	AAGTTAAAG	RKDNLKN	QKWPRDS	RKDNLKN	-	-	-	LT	DddAN or DddAC	N-terminal
LT37-Mt-tk	Mt-tk	Mouse	Mt-tk	TAAGTTAAA	QRANLRA	TSGSLVR	QASNLIS	-	-	-	LT	DddAN or DddAC	N-terminal
LT38-Mt-tk	Mt-tk	Mouse	Mt-tk	TTAAGTTAA	QASNLIS	HRTTLTN	QKWPRDS	-	-	-	LT	DddAN or DddAC	N-terminal
LT311-Mt-tk	Mt-tk	Mouse	Mt-tk	CTTTTAAGT	HRTTLTN	QKWPRDS	TTGALTE	-	-	-	LT	DddAN or DddAC	N-terminal
LB30-Mt-tk	Mt-tk	Mouse	Mt-tk	CTCTAACTT	TTGALTE	QASNLIS	QRHHLVE	-	-	-	LB	DddAN or DddAC	C-terminal
LB32-Mt-tk	Mt-tk	Mouse	Mt-tk	CTAACTTTA	QKWPRDS	THLDLIR	QNSTLTE	-	-	-	LB	DddAN or DddAC	C-terminal
LB33-Mt-tk	Mt-tk	Mouse	Mt-tk	TAACTTTAA	QASNLIS	TTGALTE	QASNLIS	-	-	-	LB	DddAN or DddAC	C-terminal
LB35-Mt-tk	Mt-tk	Mouse	Mt-tk	ACTTTAACT	THLDLIR	QKWPRDS	THLDLIR	-	-	-	LB	DddAN or DddAC	C-terminal
LB36-Mt-tk	Mt-tk	Mouse	Mt-tk	CTTTAACTT	TTGALTE	QASNLIS	TTGALTE	-	-	-	LB	DddAN or DddAC	C-terminal
LB38-Mt-tk	Mt-tk	Mouse	Mt-tk	TTAACTTAA	QASNLIS	THLDLIR	QKWPRDS	-	-	-	LB	DddAN or DddAC	C-terminal
LB39-Mt-tk	Mt-tk	Mouse	Mt-tk	TAACTTAAA	QRANLRA	TTGALTE	QASNLIS	-	-	-	LB	DddAN or DddAC	C-terminal
LB310-Mt-tk	Mt-tk	Mouse	Mt-tk	AACTTAAAA	QRANLRA	QKWPRDS	DSGNLRV	-	-	-	LB	DddAN or DddAC	C-terminal
LB311-Mt-tk	Mt-tk	Mouse	Mt-tk	ACTTAAAAG	RKDNLKN	QASNLIS	THLDLIR	-	-	-	LB	DddAN or DddAC	C-terminal
LB312-Mt-tk	Mt-tk	Mouse	Mt-tk	CTTAAAAGG	RSDHLTN	QRANLRA	TTGALTE	-	-	-	LB	DddAN or DddAC	C-terminal
RT30-Mt-tk	Mt-tk	Mouse	Mt-tk	ACCTTAAAA	QRANLRA	QKWPRDS	DKKDLTR	-	-	-	RT	DddAN or DddAC	C-terminal
RT31-Mt-tk	Mt-tk	Mouse	Mt-tk	CCTTAAAAT	TTGNLTV	QASNLIS	TKNSLTE	-	-	-	RT	DddAN or DddAC	C-terminal
RT32-Mt-tk	Mt-tk	Mouse	Mt-tk	CTTAAAATC	RRSACRR	QRANLRA	TTGALTE	-	-	-	RT	DddAN or DddAC	C-terminal
RT33-Mt-tk	Mt-tk	Mouse	Mt-tk	TTAAAATCT	RLRDIQF	QRANLRA	QKWPRDS	-	-	-	RT	DddAN or DddAC	C-terminal
RT34-Mt-tk	Mt-tk	Mouse	Mt-tk	TAAAATCTC	QRHHLVE	TTGNLTV	QASNLIS	-	-	-	RT	DddAN or DddAC	C-terminal
RT35-Mt-tk	Mt-tk	Mouse	Mt-tk	AAAATCTCC	RSDERKR	RRSACRR	QRANLRA	-	-	-	RT	DddAN or DddAC	C-terminal
RT36-Mt-tk	Mt-tk	Mouse	Mt-tk	AAATCTCCA	TSHSLTE	RLRDIQF	QRANLRA	-	-	-	RT	DddAN or DddAC	C-terminal
RT37-Mt-tk	Mt-tk	Mouse	Mt-tk	AATCTCCAT	TSGNLTE	QRHHLVE	TTGNLTV	-	-	-	RT	DddAN or DddAC	C-terminal
RT38-Mt-tk	Mt-tk	Mouse	Mt-tk	ATCTCCATA	QKSSLIA	RSDERKR	RRSACRR	-	-	-	RT	DddAN or DddAC	C-terminal
RT39-Mt-tk	Mt-tk	Mouse	Mt-tk	TCTCCATAG	REDNLHT	TSHSLTE	RLRDIQF	-	-	-	RT	DddAN or DddAC	C-terminal
RT310-Mt-tk	Mt-tk	Mouse	Mt-tk	CTCCATAGT	HRTTLTN	TSGNLTE	QRHHLVE	-	-	-	RT	DddAN or DddAC	C-terminal
RT311-Mt-tk	Mt-tk	Mouse	Mt-tk	TCCATAGTG	RSDELVR	QKSSLIA	RSDERKR	-	-	-	RT	DddAN or DddAC	C-terminal
RB31-Mt-tk	Mt-tk	Mouse	Mt-tk	ATTTTAAGG	RSDHLTN	QKWPRDS	HKNALQN	-	-	-	RB	DddAN or DddAC	N-terminal
RB34-Mt-tk	Mt-tk	Mouse	Mt-tk	GAGATTTTA	QKWPRDS	HKNALQN	RSDNLVR	-	-	-	RB	DddAN or DddAC	N-terminal
RB37-Mt-tk	Mt-tk	Mouse	Mt-tk	ATGGAGATT	HKNALQN	RSDNLVR	RRDELNV	-	-	-	RB	DddAN or DddAC	N-terminal
RB38-Mt-tk	Mt-tk	Mouse	Mt-tk	TATGGAGAT	TSGNLVR	QRAHLER	ARGNLRT	-	-	-	RB	DddAN or DddAC	N-terminal
RB39-Mt-tk	Mt-tk	Mouse	Mt-tk	CTATGGAGA	QLAHLRA	RSDHLTT	QNSTLTE	-	-	-	RB	DddAN or DddAC	N-terminal
RB310-Mt-tk	Mt-tk	Mouse	Mt-tk	ACTATGGAG	RSDNLVR	RRDELNV	THLDLIR	-	-	-	RB	DddAN or DddAC	N-terminal
RB311-Mt-tk	Mt-tk	Mouse	Mt-tk	CACTATGGA	QRAHLER	ARGNLRT	SKKALTE	-	-	-	RB	DddAN or DddAC	N-terminal
LT41-Mt-tk	Mt-tk	Mouse	Mt-tk	GTTAAAGTTAGA	QLAHLRA	TSGSLVR	QRANLRA	TSGSLVR	-	-	LT	DddAC	N-terminal
LT51-Mt-tk	Mt-tk	Mouse	Mt-tk	TAAGTTAAAGTTAGA	QLAHLRA	TSGSLVR	QRANLRA	TSGSLVR	QASNLIS	-	LT	DddAC	N-terminal
RB47-Mt-tk	Mt-tk	Mouse	Mt-tk	ACTATGGAGATT	HKNALQN	RSDNLVR	RRDELNV	THLDLIR	-	-	RB	DddAN	N-terminal
RB48-Mt-tk	Mt-tk	Mouse	Mt-tk	CACTATGGAGAT	TSGNLVR	QRAHLER	ARGNLRT	SKKALTE	-	-	RB	DddAN	N-terminal
RB58-Mt-tk	Mt-tk	Mouse	Mt-tk	TATCACTATGGAGAT	TSGNLVR	QRAHLER	ARGNLRT	SKKALTE	ARGNLRT	-	RB	DddAN	N-terminal
RB68-Mt-tk	Mt-tk	Mouse	Mt-tk	GCATATCACTATGGAGAT	TSGNLVR	QRAHLER	ARGNLRT	SKKALTE	ARGNLRT	QSGDLRR	RB	DddAN	N-terminal
LT30-Nd1	Nd1	Mouse	Nd1	ATTTCATAT	ARGNLRT	RSDHLTT	HKNALQN	-	-	-	LT	DddAN or DddAC	N-terminal
LT31-Nd1	Nd1	Mouse	Nd1	AATTTCATA	QKSSLIA	DNSYLPR	TTGNLTV	-	-	-	LT	DddAN or DddAC	N-terminal
LT33-Nd1	Nd1	Mouse	Nd1	ACAATTTCA	RSDHLTT	HKNALQN	SPADLTR	-	-	-	LT	DddAN or DddAC	N-terminal
LT34-Nd1	Nd1	Mouse	Nd1	AACAATTTC	DNSYLPR	TTGNLTV	DSGNLRV	-	-	-	LT	DddAN or DddAC	N-terminal
LT36-Nd1	Nd1	Mouse	Nd1	CAAACAATT	HKNALQN	SPADLTR	QSGNLTE	-	-	-	LT	DddAN or DddAC	N-terminal
LT37-Nd1	Nd1	Mouse	Nd1	CCAAACAAT	TTGNLTV	DSGNLRV	TSHSLTE	-	-	-	LT	DddAN or DddAC	N-terminal
LT38-Nd1	Nd1	Mouse	Nd1	CCCAAACAA	QSGNLTE	QRANLRA	SKKHLAE	-	-	-	LT	DddAN or DddAC	N-terminal
LT39-Nd1	Nd1	Mouse	Nd1	GCCCAAACA	SPADLTR	QSGNLTE	DCRDLAR	-	-	-	LT	DddAN or DddAC	N-terminal
LT310-Nd1	Nd1	Mouse	Nd1	AGCCCAAAC	DSGNLRV	TSHSLTE	ERSHLRE	-	-	-	LT	DddAN or DddAC	N-terminal
LT311-Nd1	Nd1	Mouse	Nd1	TAGCCCAAA	QRANLRA	SKKHLAE	REDNLHT	-	-	-	LT	DddAN or DddAC	N-terminal
LB30-Nd1	Nd1	Mouse	Nd1	ATATGAAAT	TTGNLTV	QAGHLAS	QKSSLIA	-	-	-	LB	DddAN or DddAC	C-terminal
LB31-Nd1	Nd1	Mouse	Nd1	TATGAAATT	HKNALQN	QSSNLVR	ARGNLRT	-	-	-	LB	DddAN or DddAC	C-terminal
LB32-Nd1	Nd1	Mouse	Nd1	ATGAAATTG	RKDALRG	QRANLRA	RRDELNV	-	-	-	LB	DddAN or DddAC	C-terminal
LB33-Nd1	Nd1	Mouse	Nd1	TGAAATTGT	WRDSLLA	TTGNLTV	QAGHLAS	-	-	-	LB	DddAN or DddAC	C-terminal
LB34-Nd1	Nd1	Mouse	Nd1	GAAATTGTT	TSGSLVR	HKNALQN	QSSNLVR	-	-	-	LB	DddAN or DddAC	C-terminal
LB36-Nd1	Nd1	Mouse	Nd1	AATTGTTTG	RKDALRG	WRDSLLA	TTGNLTV	-	-	-	LB	DddAN or DddAC	C-terminal
LB37-Nd1	Nd1	Mouse	Nd1	ATTGTTTGG	RSDHLTT	TSGSLVR	HKNALQN	-	-	-	LB	DddAN or DddAC	C-terminal
LB39-Nd1	Nd1	Mouse	Nd1	TGTTTGGGC	DPGHLVR	RKDALRG	WRDSLLA	-	-	-	LB	DddAN or DddAC	C-terminal
LB310-Nd1	Nd1	Mouse	Nd1	GTTTGGGCT	TSGELVR	RSDHLTT	TSGSLVR	-	-	-	LB	DddAN or DddAC	C-terminal
RT30-Nd1	Nd1	Mouse	Nd1	AAGTAACCA	TSHSLTE	QASNLIS	RKDNLKN	-	-	-	RT	DddAN or DddAC	C-terminal
RT31-Nd1	Nd1	Mouse	Nd1	AGTAACCAT	TSGNLTE	DSGNLRV	HRTTLTN	-	-	-	RT	DddAN or DddAC	C-terminal
RT32-Nd1	Nd1	Mouse	Nd1	GTAACCATA	QKSSLIA	DKKDLTR	QSSSLVR	-	-	-	RT	DddAN or DddAC	C-terminal
RT33-Nd1	Nd1	Mouse	Nd1	TAACCATAG	REDNLHT	TSHSLTE	QASNLIS	-	-	-	RT	DddAN or DddAC	C-terminal
RT34-Nd1	Nd1	Mouse	Nd1	AACCATAGC	ERSHLRE	TSGNLTE	DSGNLRV	-	-	-	RT	DddAN or DddAC	C-terminal
RT35-Nd1	Nd1	Mouse	Nd1	ACCATAGCT	TSGELVR	QKSSLIA	DKKDLTR	-	-	-	RT	DddAN or DddAC	C-terminal
RT36-Nd1	Nd1	Mouse	Nd1	CCATAGCTA	QNSTLTE	REDNLHT	TSHSLTE	-	-	-	RT	DddAN or DddAC	C-terminal
RT37-Nd1	Nd1	Mouse	Nd1	CATAGCTAT	ARGNLRT	ERSHLRE	TSGNLTE	-	-	-	RT	DddAN or DddAC	C-terminal
RT38-Nd1	Nd1	Mouse	Nd1	ATAGCTATT	HKNALQN	TSGELVR	QKSSLIA	-	-	-	RT	DddAN or DddAC	C-terminal
RT39-Nd1	Nd1	Mouse	Nd1	TAGCTATTA	QKWPRDS	QNSTLTE	REDNLHT	-	-	-	RT	DddAN or DddAC	C-terminal
RT310-Nd1	Nd1	Mouse	Nd1	AGCTATTAT	ARGNLRT	ARGNLRT	ERSHLRE	-	-	-	RT	DddAN or DddAC	C-terminal
RT311-Nd1	Nd1	Mouse	Nd1	GCTATTATC	RRSACRR	HKNALQN	TSGELVR	-	-	-	RT	DddAN or DddAC	C-terminal
RB30-Nd1	Nd1	Mouse	Nd1	TGGTTACTT	TTGALTE	QKWPRDS	RSDHLTT	-	-	-	RB	DddAN or DddAC	N-terminal
RB31-Nd1	Nd1	Mouse	Nd1	ATGGTTACT	THLDLIR	TSGSLVR	RRDELNV	-	-	-	RB	DddAN or DddAC	N-terminal
RB32-Nd1	Nd1	Mouse	Nd1	TATGGTTAC	SRGNLKS	TSGHLVR	ARGNLRT	-	-	-	RB	DddAN or DddAC	N-terminal
RB33-Nd1	Nd1	Mouse	Nd1	CTATGGTTA	QKWPRDS	RSDHLTT	QNSTLTE	-	-	-	RB	DddAN or DddAC	N-terminal
RB34-Nd1	Nd1	Mouse	Nd1	GCTATGGTT	TSGSLVR	RRDELNV	TSGELVR	-	-	-	RB	DddAN or DddAC	N-terminal
RB35-Nd1	Nd1	Mouse	Nd1	AGCTATGGT	TSGHLVR	ARGNLRT	ERSHLRE	-	-	-	RB	DddAN or DddAC	N-terminal
RB36-Nd1	Nd1	Mouse	Nd1	TAGCTATGG	RSDHLTT	QNSTLTE	REDNLHT	-	-	-	RB	DddAN or DddAC	N-terminal
RB37-Nd1	Nd1	Mouse	Nd1	ATAGCTATG	RRDELNV	TSGELVR	QKSSLIA	-	-	-	RB	DddAN or DddAC	N-terminal
RB38-Nd1	Nd1	Mouse	Nd1	AATAGCTAT	ARGNLRT	ERSHLRE	TTGNLTV	-	-	-	RB	DddAN or DddAC	N-terminal
RB39-Nd1	Nd1	Mouse	Nd1	TAATAGCTA	QNSTLTE	REDNLHT	QASNLIS	-	-	-	RB	DddAN or DddAC	N-terminal
RB310-Nd1	Nd1	Mouse	Nd1	ATAATAGCT	TSGELVR	QKSSLIA	QKSSLIA	-	-	-	RB	DddAN or DddAC	N-terminal
RB311-Nd1	Nd1	Mouse	Nd1	GATAATAGC	ERSHLRE	TTGNLTV	TSGNLVR	-	-	-	RB	DddAN or DddAC	N-terminal
RB312-Nd1	Nd1	Mouse	Nd1	GGATAATAG	REDNLHT	QASNLIS	QRAHLER	-	-	-	RB	DddAN or DddAC	N-terminal
LB410-Nd1	Nd1	Mouse	Nd1	GTTTGGGCTACG	RTDTLRD	TSGELVR	RSDHLTT	TSGSLVR	-	-	LB	DddAC	C-terminal
LB510-Nd1	Nd1	Mouse	Nd1	GTTTGGGCTACGGCT	TSGELVR	RTDTLRD	TSGELVR	RSDHLTT	TSGSLVR	-	LB	DddAC	C-terminal
RT55-Nd1	Nd1	Mouse	Nd1	ACCATAGCTATTATC	RRSACRR	HKNALQN	TSGELVR	QKSSLIA	DKKDLTR	-	RT	DddAN	C-terminal
RT65-Nd1	Nd1	Mouse	Nd1	ACCATAGCTATTATCCTT	TTGALTE	RRSACRR	HKNALQN	TSGELVR	QKSSLIA	DKKDLTR	RT	DddAN	C-terminal
RB44-Nd1	Nd1	Mouse	Nd1	ATAGCTATGGTT	TSGSLVR	RRDELNV	TSGELVR	QKSSLIA	-	-	RB	DddAN	N-terminal
RB54-Nd1	Nd1	Mouse	Nd1	ATAATAGCTATGGTT	TSGSLVR	RRDELNV	TSGELVR	QKSSLIA	QKSSLIA	-	RB	DddAN	N-terminal
RB64-Nd1	Nd1	Mouse	Nd1	AGGATAATAGCTATGGTT	TSGSLVR	RRDELNV	TSGELVR	QKSSLIA	QKSSLIA	RSDHLTN	RB	DddAN	N-terminal
RB47-Nd1	Nd1	Mouse	Nd1	ATAATAGCTATG	RRDELNV	TSGELVR	QKSSLIA	QKSSLIA	-	-	RB	DddAN	N-terminal
G35-R6c	ND6	Human	ND62	GTTGAGGTC	DPGALVR	RSDNLVR	TSGSLVR	-	-	-	LB	DddAC	C-terminal
G28-R6c	ND6	Human	ND62	GAGGTCTTG	RKDALRG	DPGALVR	RSDNLVR	-	-	-	LB	DddAC	C-terminal

## Sheet: 4. Nuclear ZFs
Name	Species	Amplicon	Target DNA sequence (5' to 3')	ZF1	ZF2	ZF3	ZF4	ZF5	ZF6	Target DNA strand	DddA split	Architecture
3xG22-COL5A1	Human	COL5A1	GAGTAGGAG	RSDNLVR	REDNLHT	RSDNLVR	-	-	-	LB	DddAN	C-terminal
4xG22-COL5A1	Human	COL5A1	GAGTAGGAGGCA	QSGDLRR	RSDNLVR	REDNLHT	RSDNLVR	-	-	LB	DddAN	C-terminal
5xG22-COL5A1	Human	COL5A1	GAGTAGGAGGCAAAT	TTGNLTV	QSGDLRR	RSDNLVR	REDNLHT	RSDNLVR	-	LB	DddAN	C-terminal
6xG22-COL5A1	Human	COL5A1	GAGTAGGAGGCAAATCTC	QRHHLVE	TTGNLTV	QSGDLRR	RSDNLVR	REDNLHT	RSDNLVR	LB	DddAN	C-terminal
3xG34-COL5A1	Human	COL5A1	GTGGAGGCC	DCRDLAR	RSDNLVR	RSDELVR	-	-	-	RT	DddAC	C-terminal
4xG34-COL5A1	Human	COL5A1	GTGGAGGCCACG	RTDTLRD	DCRDLAR	RSDNLVR	RSDELVR	-	-	RT	DddAC	C-terminal
5xG34-COL5A1	Human	COL5A1	GTGGAGGCCACGGCT	TSGELVR	RTDTLRD	DCRDLAR	RSDNLVR	RSDELVR	-	RT	DddAC	C-terminal
6xG34-COL5A1	Human	COL5A1	GTGGAGGCCACGGCTCTG	RNDALTE	TSGELVR	RTDTLRD	DCRDLAR	RSDNLVR	RSDELVR	RT	DddAC	C-terminal
3xG22-DCAF8L2	Human	DCAF8L2	GAGTAGGAG	RSDNLVR	REDNLHT	RSDNLVR	-	-	-	LB	DddAN	C-terminal
4xG22-DCAF8L2	Human	DCAF8L2	GAGTAGGAGTGT	WRDSLLA	RSDNLVR	REDNLHT	RSDNLVR	-	-	LB	DddAN	C-terminal
5xG22-DCAF8L2	Human	DCAF8L2	GAGTAGGAGTGTCAG	RADNLTE	WRDSLLA	RSDNLVR	REDNLHT	RSDNLVR	-	LB	DddAN	C-terminal
6xG22-DCAF8L2	Human	DCAF8L2	GAGTAGGAGTGTCAGGTT	TSGSLVR	RADNLTE	WRDSLLA	RSDNLVR	REDNLHT	RSDNLVR	LB	DddAN	C-terminal
3xG34-DCAF8L2	Human	DCAF8L2	GTGGAGGCC	DCRDLAR	RSDNLVR	RSDELVR	-	-	-	RT	DddAC	C-terminal
4xG34-DCAF8L2	Human	DCAF8L2	GTGGAGGCCTAG	REDNLHT	DCRDLAR	RSDNLVR	RSDELVR	-	-	RT	DddAC	C-terminal
5xG34-DCAF8L2	Human	DCAF8L2	GTGGAGGCCTAGACA	SPADLTR	REDNLHT	DCRDLAR	RSDNLVR	RSDELVR	-	RT	DddAC	C-terminal
6xG34-DCAF8L2	Human	DCAF8L2	GTGGAGGCCTAGACAGCG	RSDDLVR	SPADLTR	REDNLHT	DCRDLAR	RSDNLVR	RSDELVR	RT	DddAC	C-terminal
3xG28-EMILIN2	Human	EMILIN2	GAGGTCTTG	RKDALRG	DPGALVR	RSDNLVR	-	-	-	LB	DddAC	C-terminal
4xG28-EMILIN2	Human	EMILIN2	GAGGTCTTGGTA	QSSSLVR	RKDALRG	DPGALVR	RSDNLVR	-	-	LB	DddAC	C-terminal
5xG28-EMILIN2	Human	EMILIN2	GAGGTCTTGGTAAGT	HRTTLTN	QSSSLVR	RKDALRG	DPGALVR	RSDNLVR	-	LB	DddAC	C-terminal
6xG28-EMILIN2	Human	EMILIN2	GAGGTCTTGGTAAGTGTT	TSGSLVR	HRTTLTN	QSSSLVR	RKDALRG	DPGALVR	RSDNLVR	LB	DddAC	C-terminal
3xG35-EMILIN2	Human	EMILIN2	GTTGAGGTC	DPGALVR	RSDNLVR	TSGSLVR	-	-	-	LB	DddAC	C-terminal
4xG35-EMILIN2	Human	EMILIN2	GTTGAGGTCTTG	RKDALRG	DPGALVR	RSDNLVR	TSGSLVR	-	-	LB	DddAC	C-terminal
5xG35-EMILIN2	Human	EMILIN2	GTTGAGGTCTTGGTA	QSSSLVR	RKDALRG	DPGALVR	RSDNLVR	TSGSLVR	-	LB	DddAC	C-terminal
6xG35-EMILIN2	Human	EMILIN2	GTTGAGGTCTTGGTAAGT	HRTTLTN	QSSSLVR	RKDALRG	DPGALVR	RSDNLVR	TSGSLVR	LB	DddAC	C-terminal
3xG212-EMILIN2	Human	EMILIN2	GAGGCATGG	RSDHLTT	QSGDLRR	RSDNLVR	-	-	-	RB	DddAN	N-terminal
4xG212-EMILIN2	Human	EMILIN2	CCTGAGGCATGG	RSDHLTT	QSGDLRR	RSDNLVR	TKNSLTE	-	-	RB	DddAN	N-terminal
5xG212-EMILIN2	Human	EMILIN2	TATCCTGAGGCATGG	RSDHLTT	QSGDLRR	RSDNLVR	TKNSLTE	ARGNLRT	-	RB	DddAN	N-terminal
6xG212-EMILIN2	Human	EMILIN2	GAGTATCCTGAGGCATGG	RSDHLTT	QSGDLRR	RSDNLVR	TKNSLTE	ARGNLRT	RSDNLVR	RB	DddAN	N-terminal
3xG24-TRAM1L1	Human	TRAM1L1	GAGGCTCCA	TSHSLTE	TSGELVR	RSDNLVR	-	-	-	LB	DddAC	C-terminal
4xG24-TRAM1L1	Human	TRAM1L1	GAGGCTCCAAGC	ERSHLRE	TSHSLTE	TSGELVR	RSDNLVR	-	-	LB	DddAC	C-terminal
5xG24-TRAM1L1	Human	TRAM1L1	GAGGCTCCAAGCAAA	QRANLRA	ERSHLRE	TSHSLTE	TSGELVR	RSDNLVR	-	LB	DddAC	C-terminal
6xG24-TRAM1L1	Human	TRAM1L1	GAGGCTCCAAGCAAAATT	HKNALQN	QRANLRA	ERSHLRE	TSHSLTE	TSGELVR	RSDNLVR	LB	DddAC	C-terminal
3xG32-TRAM1L1	Human	TRAM1L1	GGAGAAGAT	TSGNLVR	QSSNLVR	QRAHLER	-	-	-	RB	DddAN	N-terminal
4xG32-TRAM1L1	Human	TRAM1L1	GCAGGAGAAGAT	TSGNLVR	QSSNLVR	QRAHLER	QSGDLRR	-	-	RB	DddAN	N-terminal
5xG32-TRAM1L1	Human	TRAM1L1	AGGGCAGGAGAAGAT	TSGNLVR	QSSNLVR	QRAHLER	QSGDLRR	RSDHLTN	-	RB	DddAN	N-terminal
6xG32-TRAM1L1	Human	TRAM1L1	GGAAGGGCAGGAGAAGAT	TSGNLVR	QSSNLVR	QRAHLER	QSGDLRR	RSDHLTN	QRAHLER	RB	DddAN	N-terminal
LT30-HBB	Human	HBB	CTGGGCATA	QKSSLIA	DPGHLVR	RNDALTE	-	-	-	LT	DddAN or DddAC	N-terminal
LT31-HBB	Human	HBB	GCTGGGCAT	TSGNLTE	RSDKLVR	TSGELVR	-	-	-	LT	DddAN or DddAC	N-terminal
LT32-HBB	Human	HBB	GGCTGGGCA	QSGDLRR	RSDHLTT	DPGHLVR	-	-	-	LT	DddAN or DddAC	N-terminal
LT33-HBB	Human	HBB	GGGCTGGGC	DPGHLVR	RNDALTE	RSDKLVR	-	-	-	LT	DddAN or DddAC	N-terminal
LT34-HBB	Human	HBB	AGGGCTGGG	RSDKLVR	TSGELVR	RSDHLTN	-	-	-	LT	DddAN or DddAC	N-terminal
LT35-HBB	Human	HBB	CAGGGCTGG	RSDHLTT	DPGHLVR	RADNLTE	-	-	-	LT	DddAN or DddAC	N-terminal
LT36-HBB	Human	HBB	CCAGGGCTG	RNDALTE	RSDKLVR	TSHSLTE	-	-	-	LT	DddAN or DddAC	N-terminal
LT37-HBB	Human	HBB	GCCAGGGCT	TSGELVR	RSDHLTN	DCRDLAR	-	-	-	LT	DddAN or DddAC	N-terminal
LT38-HBB	Human	HBB	AGCCAGGGC	DPGHLVR	RADNLTE	ERSHLRE	-	-	-	LT	DddAN or DddAC	N-terminal
LT39-HBB	Human	HBB	GAGCCAGGG	RSDKLVR	TSHSLTE	RSDNLVR	-	-	-	LT	DddAN or DddAC	N-terminal
LT310-HBB	Human	HBB	GGAGCCAGG	RSDHLTN	DCRDLAR	QRAHLER	-	-	-	LT	DddAN or DddAC	N-terminal
LT311-HBB	Human	HBB	AGGAGCCAG	RADNLTE	ERSHLRE	RSDHLTN	-	-	-	LT	DddAN or DddAC	N-terminal
LB30-HBB	Human	HBB	TATGCCCAG	RADNLTE	DCRDLAR	ARGNLRT	-	-	-	LB	DddAN or DddAC	C-terminal
LB31-HBB	Human	HBB	ATGCCCAGC	ERSHLRE	SKKHLAE	RRDELNV	-	-	-	LB	DddAN or DddAC	C-terminal
LB32-HBB	Human	HBB	TGCCCAGCC	DCRDLAR	TSHSLTE	APKALGW	-	-	-	LB	DddAN or DddAC	C-terminal
LB33-HBB	Human	HBB	GCCCAGCCC	SKKHLAE	RADNLTE	DCRDLAR	-	-	-	LB	DddAN or DddAC	C-terminal
LB34-HBB	Human	HBB	CCCAGCCCT	TKNSLTE	ERSHLRE	SKKHLAE	-	-	-	LB	DddAN or DddAC	C-terminal
LB35-HBB	Human	HBB	CCAGCCCTG	RNDALTE	DCRDLAR	TSHSLTE	-	-	-	LB	DddAN or DddAC	C-terminal
LB36-HBB	Human	HBB	CAGCCCTGG	RSDHLTT	SKKHLAE	RADNLTE	-	-	-	LB	DddAN or DddAC	C-terminal
LB37-HBB	Human	HBB	AGCCCTGGC	DPGHLVR	TKNSLTE	ERSHLRE	-	-	-	LB	DddAN or DddAC	C-terminal
LB38-HBB	Human	HBB	GCCCTGGCT	TSGELVR	RNDALTE	DCRDLAR	-	-	-	LB	DddAN or DddAC	C-terminal
LB39-HBB	Human	HBB	CCCTGGCTC	QRHHLVE	RSDHLTT	SKKHLAE	-	-	-	LB	DddAN or DddAC	C-terminal
LB310-HBB	Human	HBB	CCTGGCTCC	RSDERKR	DPGHLVR	TKNSLTE	-	-	-	LB	DddAN or DddAC	C-terminal
LB311-HBB	Human	HBB	CTGGCTCCT	TKNSLTE	TSGELVR	RNDALTE	-	-	-	LB	DddAN or DddAC	C-terminal
RT30-HBB	Human	HBB	AAGTCAGGG	RSDKLVR	RSDHLTT	RKDNLKN	-	-	-	RT	DddAN or DddAC	C-terminal
RT31-HBB	Human	HBB	AGTCAGGGC	DPGHLVR	RADNLTE	HRTTLTN	-	-	-	RT	DddAN or DddAC	C-terminal
RT32-HBB	Human	HBB	GTCAGGGCA	QSGDLRR	RSDHLTN	DPGALVR	-	-	-	RT	DddAN or DddAC	C-terminal
RT33-HBB	Human	HBB	TCAGGGCAG	RADNLTE	RSDKLVR	RSDHLTT	-	-	-	RT	DddAN or DddAC	C-terminal
RT34-HBB	Human	HBB	CAGGGCAGA	QLAHLRA	DPGHLVR	RADNLTE	-	-	-	RT	DddAN or DddAC	C-terminal
RT35-HBB	Human	HBB	AGGGCAGAG	RSDNLVR	QSGDLRR	RSDHLTN	-	-	-	RT	DddAN or DddAC	C-terminal
RT36-HBB	Human	HBB	GGGCAGAGC	ERSHLRE	RADNLTE	RSDKLVR	-	-	-	RT	DddAN or DddAC	C-terminal
RT37-HBB	Human	HBB	GGCAGAGCC	DCRDLAR	QLAHLRA	DPGHLVR	-	-	-	RT	DddAN or DddAC	C-terminal
RT38-HBB	Human	HBB	GCAGAGCCA	TSHSLTE	RSDNLVR	QSGDLRR	-	-	-	RT	DddAN or DddAC	C-terminal
RT39-HBB	Human	HBB	CAGAGCCAT	TSGNLTE	ERSHLRE	RADNLTE	-	-	-	RT	DddAN or DddAC	C-terminal
RT310-HBB	Human	HBB	AGAGCCATC	RRSACRR	DCRDLAR	QLAHLRA	-	-	-	RT	DddAN or DddAC	C-terminal
RT311-HBB	Human	HBB	GAGCCATCT	RLRDIQF	TSHSLTE	RSDNLVR	-	-	-	RT	DddAN or DddAC	C-terminal
RB30-HBB	Human	HBB	CCCTGACTT	TTGALTE	QAGHLAS	SKKHLAE	-	-	-	RB	DddAN or DddAC	N-terminal
RB31-HBB	Human	HBB	GCCCTGACT	THLDLIR	RNDALTE	DCRDLAR	-	-	-	RB	DddAN or DddAC	N-terminal
RB32-HBB	Human	HBB	TGCCCTGAC	DPGNLVR	TKNSLTE	APKALGW	-	-	-	RB	DddAN or DddAC	N-terminal
RB33-HBB	Human	HBB	CTGCCCTGA	QAGHLAS	SKKHLAE	RNDALTE	-	-	-	RB	DddAN or DddAC	N-terminal
RB34-HBB	Human	HBB	TCTGCCCTG	RNDALTE	DCRDLAR	RLRDIQF	-	-	-	RB	DddAN or DddAC	N-terminal
RB35-HBB	Human	HBB	CTCTGCCCT	TKNSLTE	APKALGW	QRHHLVE	-	-	-	RB	DddAN or DddAC	N-terminal
RB36-HBB	Human	HBB	GCTCTGCCC	SKKHLAE	RNDALTE	TSGELVR	-	-	-	RB	DddAN or DddAC	N-terminal
RB37-HBB	Human	HBB	GGCTCTGCC	DCRDLAR	RLRDIQF	DPGHLVR	-	-	-	RB	DddAN or DddAC	N-terminal
RB38-HBB	Human	HBB	TGGCTCTGC	APKALGW	QRHHLVE	RSDHLTT	-	-	-	RB	DddAN or DddAC	N-terminal
RB39-HBB	Human	HBB	ATGGCTCTG	RNDALTE	TSGELVR	RRDELNV	-	-	-	RB	DddAN or DddAC	N-terminal
RB310-HBB	Human	HBB	GATGGCTCT	RLRDIQF	DPGHLVR	TSGNLVR	-	-	-	RB	DddAN or DddAC	N-terminal
RB311-HBB	Human	HBB	AGATGGCTC	QRHHLVE	RSDHLTT	QLAHLRA	-	-	-	RB	DddAN or DddAC	N-terminal
RB610-HBB	Human	HBB	TAAGCAATAGATGGCTCT	RLRDIQF	DPGHLVR	TSGNLVR	QKSSLIA	QSGDLRR	QASNLIS	RB	DddAC	N-terminal

## Sheet: 5. ZF codon table
The following amino acid sequences are inserted into each ZF repeat in between the beta-motif and alpha-motif, according to the target DNA sequence
All ZFs designed using the modular assembly approach in this study use the amino acid sequences listed below
Note that some ZFs used in this study which originate from other published reports use sequences that differ from those listed below
Target DNA sequence (5' to 3')	ZF amino acid sequence	ZF nucleotide sequence
AAA	QRANLRA	cagagagctaatctcagggcc
AAC	DSGNLRV	gattcagggaatctccgggtt
AAG	RKDNLKN	cgaaaagataatctgaagaat
AAT	TTGNLTV	accactggaaacctcacggtg
ACA	SPADLTR	agtcctgcagatcttacccga
ACC	DKKDLTR	gacaagaaggatctgacacga
ACG	RTDTLRD	aggactgatacgctgcgcgat
ACT	THLDLIR	acccacctggacctcatcaga
AGA	QLAHLRA	caactcgctcatctgcgagca
AGC	ERSHLRE	gaacgaagccacctgcgcgaa
AGG	RSDHLTN	cgcagcgaccatttgactaac
AGT	HRTTLTN	caccgaacgaccttgactaac
ATA	QKSSLIA	cagaaatcttctttgatagct
ATC	RRSACRR	cggagatcagcctgtcgacgc
ATG	RRDELNV	aggcgggacgaactgaacgtg
ATT	HKNALQN	cacaaaaatgccttgcaaaac
CAA	QSGNLTE	caatctggcaatcttacagag
CAC	SKKALTE	tctaaaaaggcgctgacggag
CAG	RADNLTE	cgggcggataatctcactgag
CAT	TSGNLTE	acgagtggaaatcttacggaa
CCA	TSHSLTE	acgtcccacagtttgaccgaa
CCC	SKKHLAE	agcaagaaacaccttgcagaa
CCG	RNDTLTE	aggaatgatactcttaccgag
CCT	TKNSLTE	acaaagaacagcctcaccgag
CGA	QSGHLTE	cagtcagggcatctcacggag
CGC	HTGHLLE	cacacaggccatttgttggag
CGG	RSDKLTE	cggagtgataaactcaccgaa
CGT	SRRTCRA	tcacgacgcacctgtagagcg
CTA	QNSTLTE	cagaattcaactctcaccgaa
CTC	QRHHLVE	cagcgacaccatttggtcgag
CTG	RNDALTE	cggaacgatgcacttaccgag
CTT	TTGALTE	actacaggggctctcactgaa
GAA	QSSNLVR	cagagtagtaacctggtgagg
GAC	DPGNLVR	gatcccgggaacctcgttaga
GAG	RSDNLVR	cgctctgataacctggtcaga
GAT	TSGNLVR	actagcgggaacctcgtccgg
GCA	QSGDLRR	caaagcggggacttgagaagg
GCC	DCRDLAR	gattgccgagatcttgctcgg
GCG	RSDDLVR	cgctcagatgatctggttcgc
GCT	TSGELVR	acgtctggggagttggttagg
GGA	QRAHLER	caaagagcccatctggaaagg
GGC	DPGHLVR	gatcccggacacttggttcga
GGG	RSDKLVR	cgcagcgacaaactcgttaga
GGT	TSGHLVR	acttcaggccatcttgtaaga
GTA	QSSSLVR	caatcttcctcacttgtgagg
GTC	DPGALVR	gacccaggggctttggttcgg
GTG	RSDELVR	cggtcagatgagctggtacgc
GTT	TSGSLVR	acaagcggctctctcgttaga
TAA	QASNLIS	caagcctctaacttgattagc
TAC	SRGNLKS	agcaggggtaacttgaaatcc
TAG	REDNLHT	cgggaagacaaccttcatacg
TAT	ARGNLRT	gcacgcgggaacttgcggact
TCA	RSDHLTT	cgaagtgatcacttgacaacc
TCC	RSDERKR	cggtcagacgagagaaagcga
TCG	RLRALDR	cgcttgcgggcgctcgaccga
TCT	RLRDIQF	agactcagggatatacaattt
TGA	QAGHLAS	caagcgggccacctcgccagc
TGC	APKALGW	gccccaaaagcactgggctgg
TGG	RSDHLTT	cggagcgaccatctcactact
TGT	WRDSLLA	tggcgcgactcccttctcgcg
TTA	QKWPRDS	cagaagtggcccagggattca
TTC	DNSYLPR	gacaattcttacttgcccagg
TTG	RKDALRG	aggaaagatgcgcttagaggg
TTT	-	-

## Sheet: 6. Optimized ZF scaffolds
For canonical ZF scaffolds see Fig. S6a-d
All ZF scaffolds contain an N-terminal cap MAERP and a C-terminal cap HTKIHLR unless otherwise specified
ZF scaffold	Beta-motif	Alpha-motif	Linker motif	Notes					ZF-DdCBE pair	Optimized ZF scaffold supporting highest on-target editing
X1	FACDICGRKFA	HIRTH	TGEKP						R8-ATP8+4-ATP8	X1
X2	FACDICGRKFA	HIRTH	TGQKP						R8-ATP8+10-ATP8	V2
X3	FACDICGRKFA	HTKIH	TGEKP						R8-3i-ATP8+4-3i-ATP8	V2
X4	FACDICGRKFA	HTKIH	TGQKP						R8-3i-ATP8+10-3ii-ATP8	V2
X5	FQCRICMRNFS	HIRTH	TGEKP						9-ND51+R13-ND51	X1
X6	FQCRICMRNFS	HIRTH	TGQKP						12-ND51+R13-ND51	V20
X7	FQCRICMRNFS	HTKIH	TGEKP						G24-R1b+G32-R1b	AGKS
X8	FQCRICMRNFS	HTKIH	TGQKP						G22-R13+G24-R13	V20
KGKS	YKCPECGKSFS	HIRTH	TGEKP						G32-R6a+G21-R6a	AGKS
AGKS	YACPECGKSFS	HIRTH	TGEKP						G36-R6c+G212-R6c	AGKS
AGRS	YACPECGRSFS	HIRTH	TGEKP						G33-V1+G35-V1	V20
ADRS	YACPECDRSFS	HIRTH	TGEKP						G22-V2+G34-V2	AGKS
ADRR	YACPECDRRFS	HIRTH	TGEKP						G33-V5+G36-V5	AGKS
VSDRR	YACPVESCDRRFS	HIRTH	TGEKP						ND1-Left+ND1-Right	AGKS
VSDRS	YACPVESCDRSFS	HIRTH	TGEKP						ND2-Left+ND2-Right	V20
VSGRS	YACPVESCGRSFS	HIRTH	TGEKP						ND4L-Left+ND4L-Right	X1
VSGRS	YACPVESCGKSFS	HIRTH	TGEKP						ND4-Left+ND4-Right	AGKS
V2	YKCEECGKAFN	HMKIH	TGEKP	ZF scaffold V2 uses a C-terminal cap HMKIHLR					ND5-Left+ND5-Right	AGKS
V20	YKCEECGKAFN	HMKIH	TGEKP						ND52-Left+ND52-Right	V20
YL1	FACDICGRKFA	HIRTH	TGEKP						COX1-Left+COX1-Right	AGKS
YL2	FACDICGRKFA	HIRTH	TGERP						COX2-Left+COX2-Right	X1
YL3	FACDICGRKFA	HIRTH	TGKKP						CYB-Left+CYB-Right	V20
YL4	FACDICGRKFA	HIRTH	TGKRP						G21-MT-TK+G23-MT-TK	AGKS
YL5	FACDICGRKFA	HIRTH	TGDKP						LT51-Mt-tk+RB38-Mt-tk	AGKS
YL6	FACDICGRKFA	HIRTH	TGDRP						LB510-Nd1+RB54-Nd1	AGKS
YL7	FACDICGRKFA	HIRTH	TEEKP						G35-R6c+G28-R6c	AGKS
YL8	FACDICGRKFA	HIRTH	TEERP
YL9	FACDICGRKFA	HIRTH	TEKKP
YL10	FACDICGRKFA	HIRTH	TEKRP
YL11	FACDICGRKFA	HIRTH	TEDKP
YL12	FACDICGRKFA	HIRTH	TEDRP
YL13	FACDICGRKFA	HIRTH	SGEKP
YL14	FACDICGRKFA	HIRTH	SGERP
YL15	FACDICGRKFA	HIRTH	SGKKP
YL16	FACDICGRKFA	HIRTH	SGKRP
YL17	FACDICGRKFA	HIRTH	SGDKP
YL18	FACDICGRKFA	HIRTH	SGDRP
YL19	FACDICGRKFA	HIRTH	SEEKP
YL20	FACDICGRKFA	HIRTH	SEERP
YL21	FACDICGRKFA	HIRTH	SEKKP
YL22	FACDICGRKFA	HIRTH	SEKRP
YL23	FACDICGRKFA	HIRTH	SEDKP
YL24	FACDICGRKFA	HIRTH	SEDRP
YA1	FACDICGRKFA	HQRIH	TGEKP
YA2	FACDICGRKFA	HQRVH	TGEKP
YA3	FACDICGRKFA	HQRTH	TGEKP
YA4	FACDICGRKFA	HQKIH	TGEKP
YA5	FACDICGRKFA	HQKVH	TGEKP
YA6	FACDICGRKFA	HQKTH	TGEKP
YA7	FACDICGRKFA	HMRIH	TGEKP
YA8	FACDICGRKFA	HMRVH	TGEKP
YA9	FACDICGRKFA	HMRTH	TGEKP
YA10	FACDICGRKFA	HMKIH	TGEKP
YA11	FACDICGRKFA	HMKVH	TGEKP
YA12	FACDICGRKFA	HMKTH	TGEKP
YA13	FACDICGRKFA	HKRIH	TGEKP
YA14	FACDICGRKFA	HKRVH	TGEKP
YA15	FACDICGRKFA	HKRTH	TGEKP
YA16	FACDICGRKFA	HKKIH	TGEKP
YA17	FACDICGRKFA	HKKVH	TGEKP
YA18	FACDICGRKFA	HKKTH	TGEKP
YB1	YKCKECGKAFS	HIRTH	TGEKP
YB2	YKCKECGKAFR	HIRTH	TGEKP
YB3	YKCKECGKAFN	HIRTH	TGEKP
YB4	YKCKECGKSFS	HIRTH	TGEKP
YB5	YKCKECGKSFR	HIRTH	TGEKP
YB6	YKCKECGKSFN	HIRTH	TGEKP
YB7	YKCNECGKAFS	HIRTH	TGEKP
YB8	YKCNECGKAFR	HIRTH	TGEKP
YB9	YKCNECGKAFN	HIRTH	TGEKP
YB10	YKCNECGKSFS	HIRTH	TGEKP
YB11	YKCNECGKSFR	HIRTH	TGEKP
YB12	YKCNECGKSFN	HIRTH	TGEKP
YB13	YKCSECGKAFS	HIRTH	TGEKP
YB14	YKCSECGKAFR	HIRTH	TGEKP
YB15	YKCSECGKAFN	HIRTH	TGEKP
YB16	YKCSECGKSFS	HIRTH	TGEKP
YB17	YKCSECGKSFR	HIRTH	TGEKP
YB18	YKCSECGKSFN	HIRTH	TGEKP
YB19	YKCEECGKAFS	HIRTH	TGEKP
YB20	YKCEECGKAFR	HIRTH	TGEKP
YB21	YKCEECGKAFN	HIRTH	TGEKP
YB22	YKCEECGKSFS	HIRTH	TGEKP
YB23	YKCEECGKSFR	HIRTH	TGEKP
YB24	YKCEECGKSFN	HIRTH	TGEKP
YB25	YECKECGKAFS	HIRTH	TGEKP
YB26	YECKECGKAFR	HIRTH	TGEKP
YB27	YECKECGKAFN	HIRTH	TGEKP
YB28	YECKECGKSFS	HIRTH	TGEKP
YB29	YECKECGKSFR	HIRTH	TGEKP
YB30	YECKECGKSFN	HIRTH	TGEKP
YB31	YECNECGKAFS	HIRTH	TGEKP
YB32	YECNECGKAFR	HIRTH	TGEKP
YB33	YECNECGKAFN	HIRTH	TGEKP
YB34	YECNECGKSFS	HIRTH	TGEKP
YB35	YECNECGKSFR	HIRTH	TGEKP
YB36	YECNECGKSFN	HIRTH	TGEKP
YB37	YECSECGKAFS	HIRTH	TGEKP
YB38	YECSECGKAFR	HIRTH	TGEKP
YB39	YECSECGKAFN	HIRTH	TGEKP
YB40	YECSECGKSFS	HIRTH	TGEKP
YB41	YECSECGKSFR	HIRTH	TGEKP
YB42	YECSECGKSFN	HIRTH	TGEKP
YB43	YECEECGKAFS	HIRTH	TGEKP
YB44	YECEECGKAFR	HIRTH	TGEKP
YB45	YECEECGKAFN	HIRTH	TGEKP
YB46	YECEECGKSFS	HIRTH	TGEKP
YB47	YECEECGKSFR	HIRTH	TGEKP
YB48	YECEECGKSFN	HIRTH	TGEKP
YB49	FKCKECGKAFS	HIRTH	TGEKP
YB50	FKCKECGKAFR	HIRTH	TGEKP
YB51	FKCKECGKAFN	HIRTH	TGEKP
YB52	FKCKECGKSFS	HIRTH	TGEKP
YB53	FKCKECGKSFR	HIRTH	TGEKP
YB54	FKCKECGKSFN	HIRTH	TGEKP
YB55	FKCNECGKAFS	HIRTH	TGEKP
YB56	FKCNECGKAFR	HIRTH	TGEKP
YB57	FKCNECGKAFN	HIRTH	TGEKP
YB58	FKCNECGKSFS	HIRTH	TGEKP
YB59	FKCNECGKSFR	HIRTH	TGEKP
YB60	FKCNECGKSFN	HIRTH	TGEKP
YB61	FKCSECGKAFS	HIRTH	TGEKP
YB62	FKCSECGKAFR	HIRTH	TGEKP
YB63	FKCSECGKAFN	HIRTH	TGEKP
YB64	FKCSECGKSFS	HIRTH	TGEKP
YB65	FKCSECGKSFR	HIRTH	TGEKP
YB66	FKCSECGKSFN	HIRTH	TGEKP
YB67	FKCEECGKAFS	HIRTH	TGEKP
YB68	FKCEECGKAFR	HIRTH	TGEKP
YB69	FKCEECGKAFN	HIRTH	TGEKP
YB70	FKCEECGKSFS	HIRTH	TGEKP
YB71	FKCEECGKSFR	HIRTH	TGEKP
YB72	FKCEECGKSFN	HIRTH	TGEKP
YB73	FECKECGKAFS	HIRTH	TGEKP
YB74	FECKECGKAFR	HIRTH	TGEKP
YB75	FECKECGKAFN	HIRTH	TGEKP
YB76	FECKECGKSFS	HIRTH	TGEKP
YB77	FECKECGKSFR	HIRTH	TGEKP
YB78	FECKECGKSFN	HIRTH	TGEKP
YB79	FECNECGKAFS	HIRTH	TGEKP
YB80	FECNECGKAFR	HIRTH	TGEKP
YB81	FECNECGKAFN	HIRTH	TGEKP
YB82	FECNECGKSFS	HIRTH	TGEKP
YB83	FECNECGKSFR	HIRTH	TGEKP
YB84	FECNECGKSFN	HIRTH	TGEKP
YB85	FECSECGKAFS	HIRTH	TGEKP
YB86	FECSECGKAFR	HIRTH	TGEKP
YB87	FECSECGKAFN	HIRTH	TGEKP
YB88	FECSECGKSFS	HIRTH	TGEKP
YB89	FECSECGKSFR	HIRTH	TGEKP
YB90	FECSECGKSFN	HIRTH	TGEKP
YB91	FECEECGKAFS	HIRTH	TGEKP
YB92	FECEECGKAFR	HIRTH	TGEKP
YB93	FECEECGKAFN	HIRTH	TGEKP
YB94	FECEECGKSFS	HIRTH	TGEKP
YB95	FECEECGKSFR	HIRTH	TGEKP
YB96	FECEECGKSFN	HIRTH	TGEKP

## Sheet: 7. Truncations
N-terminal truncation of DddAC						C-terminal truncation of DddAC						C-terminal truncation of DddAN
Fig. 2d, Fig. S16e,f						Fig. 2d, Fig. S16g,h						Fig. 2d, Fig. S16e-h
Name	Length	Sequence				Name	Length	Sequence				Name	Length	Sequence
Canonical (T1413I)	30	AIPVKRGATGETKVFIGNSNSPKSPTKGGC				Canonical (T1413I)	30	AIPVKRGATGETKVFIGNSNSPKSPTKGGC				Canonical (T1380I,E1396K)	108	GSYALGPYQISAPQLPAYNGQTVGTFYYVNDAGGLESKVFSSGGPTPYPNYANAGHVEGQSALFMRDNGISEGLVFHNNPEGTCGFCVNMIETLLPENAKMTVVPPKG
NΔ1	29	IPVKRGATGETKVFIGNSNSPKSPTKGGC				CΔ1	29	AIPVKRGATGETKVFIGNSNSPKSPTKGG				CΔ1	107	GSYALGPYQISAPQLPAYNGQTVGTFYYVNDAGGLESKVFSSGGPTPYPNYANAGHVEGQSALFMRDNGISEGLVFHNNPEGTCGFCVNMIETLLPENAKMTVVPPK
NΔ2	28	PVKRGATGETKVFIGNSNSPKSPTKGGC				CΔ2	28	AIPVKRGATGETKVFIGNSNSPKSPTKG				CΔ2	106	GSYALGPYQISAPQLPAYNGQTVGTFYYVNDAGGLESKVFSSGGPTPYPNYANAGHVEGQSALFMRDNGISEGLVFHNNPEGTCGFCVNMIETLLPENAKMTVVPP
NΔ3	27	VKRGATGETKVFIGNSNSPKSPTKGGC				CΔ3	27	AIPVKRGATGETKVFIGNSNSPKSPTK				CΔ3	105	GSYALGPYQISAPQLPAYNGQTVGTFYYVNDAGGLESKVFSSGGPTPYPNYANAGHVEGQSALFMRDNGISEGLVFHNNPEGTCGFCVNMIETLLPENAKMTVVP
NΔ4	26	KRGATGETKVFIGNSNSPKSPTKGGC				CΔ4	26	AIPVKRGATGETKVFIGNSNSPKSPT				CΔ4	104	GSYALGPYQISAPQLPAYNGQTVGTFYYVNDAGGLESKVFSSGGPTPYPNYANAGHVEGQSALFMRDNGISEGLVFHNNPEGTCGFCVNMIETLLPENAKMTVV
NΔ5	25	RGATGETKVFIGNSNSPKSPTKGGC				CΔ5	25	AIPVKRGATGETKVFIGNSNSPKSP				CΔ5	103	GSYALGPYQISAPQLPAYNGQTVGTFYYVNDAGGLESKVFSSGGPTPYPNYANAGHVEGQSALFMRDNGISEGLVFHNNPEGTCGFCVNMIETLLPENAKMTV
NΔ6	24	GATGETKVFIGNSNSPKSPTKGGC				CΔ6	24	AIPVKRGATGETKVFIGNSNSPKS				CΔ6	102	GSYALGPYQISAPQLPAYNGQTVGTFYYVNDAGGLESKVFSSGGPTPYPNYANAGHVEGQSALFMRDNGISEGLVFHNNPEGTCGFCVNMIETLLPENAKMT
NΔ7	23	ATGETKVFIGNSNSPKSPTKGGC				CΔ7	23	AIPVKRGATGETKVFIGNSNSPK
NΔ8	22	TGETKVFIGNSNSPKSPTKGGC				CΔ8	22	AIPVKRGATGETKVFIGNSNSP
NΔ9	21	GETKVFIGNSNSPKSPTKGGC				CΔ9	21	AIPVKRGATGETKVFIGNSNS
NΔ10	20	ETKVFIGNSNSPKSPTKGGC
NΔ11	19	TKVFIGNSNSPKSPTKGGC
NΔ12	18	KVFIGNSNSPKSPTKGGC
NΔ13	17	VFIGNSNSPKSPTKGGC
NΔ14	16	FIGNSNSPKSPTKGGC
NΔ15	15	IGNSNSPKSPTKGGC
C-terminal extension of DddAN
Fig. S17
Name	Length	Sequence
Canonical (T1380I,E1396K)	108	GSYALGPYQISAPQLPAYNGQTVGTFYYVNDAGGLESKVFSSGGPTPYPNYANAGHVEGQSALFMRDNGISEGLVFHNNPEGTCGFCVNMIETLLPENAKMTVVPPKG
C+1	109	GSYALGPYQISAPQLPAYNGQTVGTFYYVNDAGGLESKVFSSGGPTPYPNYANAGHVEGQSALFMRDNGISEGLVFHNNPEGTCGFCVNMIETLLPENAKMTVVPPKGA
C+2	110	GSYALGPYQISAPQLPAYNGQTVGTFYYVNDAGGLESKVFSSGGPTPYPNYANAGHVEGQSALFMRDNGISEGLVFHNNPEGTCGFCVNMIETLLPENAKMTVVPPKGAI
C+3	111	GSYALGPYQISAPQLPAYNGQTVGTFYYVNDAGGLESKVFSSGGPTPYPNYANAGHVEGQSALFMRDNGISEGLVFHNNPEGTCGFCVNMIETLLPENAKMTVVPPKGAIP
C+4	112	GSYALGPYQISAPQLPAYNGQTVGTFYYVNDAGGLESKVFSSGGPTPYPNYANAGHVEGQSALFMRDNGISEGLVFHNNPEGTCGFCVNMIETLLPENAKMTVVPPKGAIPV
C+5	113	GSYALGPYQISAPQLPAYNGQTVGTFYYVNDAGGLESKVFSSGGPTPYPNYANAGHVEGQSALFMRDNGISEGLVFHNNPEGTCGFCVNMIETLLPENAKMTVVPPKGAIPVK
C+6	114	GSYALGPYQISAPQLPAYNGQTVGTFYYVNDAGGLESKVFSSGGPTPYPNYANAGHVEGQSALFMRDNGISEGLVFHNNPEGTCGFCVNMIETLLPENAKMTVVPPKGAIPVKR
C+7	115	GSYALGPYQISAPQLPAYNGQTVGTFYYVNDAGGLESKVFSSGGPTPYPNYANAGHVEGQSALFMRDNGISEGLVFHNNPEGTCGFCVNMIETLLPENAKMTVVPPKGAIPVKRG
C+8	116	GSYALGPYQISAPQLPAYNGQTVGTFYYVNDAGGLESKVFSSGGPTPYPNYANAGHVEGQSALFMRDNGISEGLVFHNNPEGTCGFCVNMIETLLPENAKMTVVPPKGAIPVKRGA
C+9	117	GSYALGPYQISAPQLPAYNGQTVGTFYYVNDAGGLESKVFSSGGPTPYPNYANAGHVEGQSALFMRDNGISEGLVFHNNPEGTCGFCVNMIETLLPENAKMTVVPPKGAIPVKRGAT
C+10	118	GSYALGPYQISAPQLPAYNGQTVGTFYYVNDAGGLESKVFSSGGPTPYPNYANAGHVEGQSALFMRDNGISEGLVFHNNPEGTCGFCVNMIETLLPENAKMTVVPPKGAIPVKRGATG
C+11	119	GSYALGPYQISAPQLPAYNGQTVGTFYYVNDAGGLESKVFSSGGPTPYPNYANAGHVEGQSALFMRDNGISEGLVFHNNPEGTCGFCVNMIETLLPENAKMTVVPPKGAIPVKRGATGE
C+12	120	GSYALGPYQISAPQLPAYNGQTVGTFYYVNDAGGLESKVFSSGGPTPYPNYANAGHVEGQSALFMRDNGISEGLVFHNNPEGTCGFCVNMIETLLPENAKMTVVPPKGAIPVKRGATGET
C+13	121	GSYALGPYQISAPQLPAYNGQTVGTFYYVNDAGGLESKVFSSGGPTPYPNYANAGHVEGQSALFMRDNGISEGLVFHNNPEGTCGFCVNMIETLLPENAKMTVVPPKGAIPVKRGATGETK
C+14	122	GSYALGPYQISAPQLPAYNGQTVGTFYYVNDAGGLESKVFSSGGPTPYPNYANAGHVEGQSALFMRDNGISEGLVFHNNPEGTCGFCVNMIETLLPENAKMTVVPPKGAIPVKRGATGETKV
C+15	123	GSYALGPYQISAPQLPAYNGQTVGTFYYVNDAGGLESKVFSSGGPTPYPNYANAGHVEGQSALFMRDNGISEGLVFHNNPEGTCGFCVNMIETLLPENAKMTVVPPKGAIPVKRGATGETKVF

## Sheet: 8. DddA point mutations
Ala point mutations				Lys point mutations				Asp point mutations				Glu point mutations
Fig. 2e				Fig. 2f				Fig. 2g				Fig. 2h
Name	Sequence	Length		Name	Sequence	Length		Name	Sequence	Length		Name	Sequence	Length
Canonical (T1413I)	AIPVKRGATGETKVFIGNSNSPKSPTKGGC	30		Canonical (T1413I)	AIPVKRGATGETKVFIGNSNSPKSPTKGGC	30		Canonical (T1413I)	AIPVKRGATGETKVFIGNSNSPKSPTKGGC	30		Canonical (T1413I)	AIPVKRGATGETKVFIGNSNSPKSPTKGGC	30
I2A	AAPVKRGATGETKVFIGNSNSPKSPTKGGC	30		A1K	KIPVKRGATGETKVFIGNSNSPKSPTKGGC	30		A1D	DIPVKRGATGETKVFIGNSNSPKSPTKGGC	30		A1E	EIPVKRGATGETKVFIGNSNSPKSPTKGGC	30
P3A	AIAVKRGATGETKVFIGNSNSPKSPTKGGC	30		I2K	AKPVKRGATGETKVFIGNSNSPKSPTKGGC	30		I2D	ADPVKRGATGETKVFIGNSNSPKSPTKGGC	30		I2E	AEPVKRGATGETKVFIGNSNSPKSPTKGGC	30
V4A	AIPAKRGATGETKVFIGNSNSPKSPTKGGC	30		P3K	AIKVKRGATGETKVFIGNSNSPKSPTKGGC	30		P3D	AIDVKRGATGETKVFIGNSNSPKSPTKGGC	30		P3E	AIEVKRGATGETKVFIGNSNSPKSPTKGGC	30
K5A	AIPVARGATGETKVFIGNSNSPKSPTKGGC	30		V4K	AIPKKRGATGETKVFIGNSNSPKSPTKGGC	30		V4D	AIPDKRGATGETKVFIGNSNSPKSPTKGGC	30		V4E	AIPEKRGATGETKVFIGNSNSPKSPTKGGC	30
R6A	AIPVKAGATGETKVFIGNSNSPKSPTKGGC	30		R6K	AIPVKKGATGETKVFIGNSNSPKSPTKGGC	30		K5D	AIPVDRGATGETKVFIGNSNSPKSPTKGGC	30		K5E	AIPVERGATGETKVFIGNSNSPKSPTKGGC	30
G7A	AIPVKRAATGETKVFIGNSNSPKSPTKGGC	30		G7K	AIPVKRKATGETKVFIGNSNSPKSPTKGGC	30		R6D	AIPVKDGATGETKVFIGNSNSPKSPTKGGC	30		R6E	AIPVKEGATGETKVFIGNSNSPKSPTKGGC	30
T9A	AIPVKRGAAGETKVFIGNSNSPKSPTKGGC	30		A8K	AIPVKRGKTGETKVFIGNSNSPKSPTKGGC	30		G7D	AIPVKRDATGETKVFIGNSNSPKSPTKGGC	30		G7E	AIPVKREATGETKVFIGNSNSPKSPTKGGC	30
G10A	AIPVKRGATAETKVFIGNSNSPKSPTKGGC	30		T9K	AIPVKRGAKGETKVFIGNSNSPKSPTKGGC	30		A8D	AIPVKRGDTGETKVFIGNSNSPKSPTKGGC	30		A8E	AIPVKRGETGETKVFIGNSNSPKSPTKGGC	30
E11A	AIPVKRGATGATKVFIGNSNSPKSPTKGGC	30		G10K	AIPVKRGATKETKVFIGNSNSPKSPTKGGC	30		T9D	AIPVKRGADGETKVFIGNSNSPKSPTKGGC	30		T9E	AIPVKRGAEGETKVFIGNSNSPKSPTKGGC	30
T12A	AIPVKRGATGEAKVFIGNSNSPKSPTKGGC	30		E11K	AIPVKRGATGKTKVFIGNSNSPKSPTKGGC	30		G10D	AIPVKRGATDETKVFIGNSNSPKSPTKGGC	30		G10E	AIPVKRGATEETKVFIGNSNSPKSPTKGGC	30
K13A	AIPVKRGATGETAVFIGNSNSPKSPTKGGC	30		T12K	AIPVKRGATGEKKVFIGNSNSPKSPTKGGC	30		E11D	AIPVKRGATGDTKVFIGNSNSPKSPTKGGC	30		T12E	AIPVKRGATGEEKVFIGNSNSPKSPTKGGC	30
V14A	AIPVKRGATGETKAFIGNSNSPKSPTKGGC	30		V14K	AIPVKRGATGETKKFIGNSNSPKSPTKGGC	30		T12D	AIPVKRGATGEDKVFIGNSNSPKSPTKGGC	30		K13E	AIPVKRGATGETEVFIGNSNSPKSPTKGGC	30
F15A	AIPVKRGATGETKVAIGNSNSPKSPTKGGC	30		F15K	AIPVKRGATGETKVKIGNSNSPKSPTKGGC	30		K13D	AIPVKRGATGETDVFIGNSNSPKSPTKGGC	30		V14E	AIPVKRGATGETKEFIGNSNSPKSPTKGGC	30
T16A	AIPVKRGATGETKVFAGNSNSPKSPTKGGC	30		T16K	AIPVKRGATGETKVFKGNSNSPKSPTKGGC	30		V14D	AIPVKRGATGETKDFIGNSNSPKSPTKGGC	30		F15E	AIPVKRGATGETKVEIGNSNSPKSPTKGGC	30
G17A	AIPVKRGATGETKVFIANSNSPKSPTKGGC	30		G17K	AIPVKRGATGETKVFIKNSNSPKSPTKGGC	30		F15D	AIPVKRGATGETKVDIGNSNSPKSPTKGGC	30		T16E	AIPVKRGATGETKVFEGNSNSPKSPTKGGC	30
N18A	AIPVKRGATGETKVFIGASNSPKSPTKGGC	30		N18K	AIPVKRGATGETKVFIGKSNSPKSPTKGGC	30		T16D	AIPVKRGATGETKVFDGNSNSPKSPTKGGC	30		G17E	AIPVKRGATGETKVFIENSNSPKSPTKGGC	30
S19A	AIPVKRGATGETKVFIGNANSPKSPTKGGC	30		S19K	AIPVKRGATGETKVFIGNKNSPKSPTKGGC	30		G17D	AIPVKRGATGETKVFIDNSNSPKSPTKGGC	30		N18E	AIPVKRGATGETKVFIGESNSPKSPTKGGC	30
N20A	AIPVKRGATGETKVFIGNSASPKSPTKGGC	30		N20K	AIPVKRGATGETKVFIGNSKSPKSPTKGGC	30		N18D	AIPVKRGATGETKVFIGDSNSPKSPTKGGC	30		S19E	AIPVKRGATGETKVFIGNENSPKSPTKGGC	30
S21A	AIPVKRGATGETKVFIGNSNAPKSPTKGGC	30		S21K	AIPVKRGATGETKVFIGNSNKPKSPTKGGC	30		S19D	AIPVKRGATGETKVFIGNDNSPKSPTKGGC	30		N20E	AIPVKRGATGETKVFIGNSESPKSPTKGGC	30
P22A	AIPVKRGATGETKVFIGNSNSAKSPTKGGC	30		P22K	AIPVKRGATGETKVFIGNSNSKKSPTKGGC	30		N20D	AIPVKRGATGETKVFIGNSDSPKSPTKGGC	30		S21E	AIPVKRGATGETKVFIGNSNEPKSPTKGGC	30
K23A	AIPVKRGATGETKVFIGNSNSPASPTKGGC	30		S24K	AIPVKRGATGETKVFIGNSNSPKKPTKGGC	30		S21D	AIPVKRGATGETKVFIGNSNDPKSPTKGGC	30		P22E	AIPVKRGATGETKVFIGNSNSEKSPTKGGC	30
S24A	AIPVKRGATGETKVFIGNSNSPKAPTKGGC	30		P25K	AIPVKRGATGETKVFIGNSNSPKSKTKGGC	30		P22D	AIPVKRGATGETKVFIGNSNSDKSPTKGGC	30		K23E	AIPVKRGATGETKVFIGNSNSPESPTKGGC	30
P25A	AIPVKRGATGETKVFIGNSNSPKSATKGGC	30		T26K	AIPVKRGATGETKVFIGNSNSPKSPKKGGC	30		K23D	AIPVKRGATGETKVFIGNSNSPDSPTKGGC	30		S24E	AIPVKRGATGETKVFIGNSNSPKEPTKGGC	30
T26A	AIPVKRGATGETKVFIGNSNSPKSPAKGGC	30		G28K	AIPVKRGATGETKVFIGNSNSPKSPTKKGC	30		S24D	AIPVKRGATGETKVFIGNSNSPKDPTKGGC	30		P25E	AIPVKRGATGETKVFIGNSNSPKSETKGGC	30
K27A	AIPVKRGATGETKVFIGNSNSPKSPTAGGC	30		G29K	AIPVKRGATGETKVFIGNSNSPKSPTKGKC	30		P25D	AIPVKRGATGETKVFIGNSNSPKSDTKGGC	30		T26E	AIPVKRGATGETKVFIGNSNSPKSPEKGGC	30
G28A	AIPVKRGATGETKVFIGNSNSPKSPTKAGC	30		C30K	AIPVKRGATGETKVFIGNSNSPKSPTKGGK	30		T26D	AIPVKRGATGETKVFIGNSNSPKSPDKGGC	30		K27E	AIPVKRGATGETKVFIGNSNSPKSPTEGGC	30
G29A	AIPVKRGATGETKVFIGNSNSPKSPTKGAC	30						K27D	AIPVKRGATGETKVFIGNSNSPKSPTDGGC	30		G28E	AIPVKRGATGETKVFIGNSNSPKSPTKEGC	30
C30A	AIPVKRGATGETKVFIGNSNSPKSPTKGGA	30						G28D	AIPVKRGATGETKVFIGNSNSPKSPTKDGC	30		G29E	AIPVKRGATGETKVFIGNSNSPKSPTKGEC	30
								G29D	AIPVKRGATGETKVFIGNSNSPKSPTKGDC	30		C30E	AIPVKRGATGETKVFIGNSNSPKSPTKGGE	30
								C30D	AIPVKRGATGETKVFIGNSNSPKSPTKGGD	30

## Sheet: 9. Introducing negative charge
Introducing negative charge at the termini of DddA (Asp)				Introducing negative charge at the termini of DddA (Glu)
Fig. 2i				Fig. 2j
Name	DddAN	DddAC		Name	DddAN	DddAC
Canonical	Canonical	Canonical		Canonical	Canonical	Canonical
Canonical_D-3-0	Canonical	D-3-0		Canonical_E-3-0	Canonical	E-3-0
Canonical_D-6-0	Canonical	D-6-0		Canonical_E-6-0	Canonical	E-6-0
Canonical_D-9-0	Canonical	D-9-0		Canonical_E-9-0	Canonical	E-9-0
Canonical_D-3-GS	Canonical	D-3-GS		Canonical_E-3-GS	Canonical	E-3-GS
Canonical_D-6-GS	Canonical	D-6-GS		Canonical_E-6-GS	Canonical	E-6-GS
Canonical_D-9-GS	Canonical	D-9-GS		Canonical_E-9-GS	Canonical	E-9-GS
D-3-0_Canonical	D-3-0	Canonical		E-3-0_Canonical	E-3-0	Canonical
D-6-0_Canonical	D-6-0	Canonical		E-6-0_Canonical	E-6-0	Canonical
D-9-0_Canonical	D-9-0	Canonical		E-9-0_Canonical	E-9-0	Canonical
D-3-GS_Canonical	D-3-GS	Canonical		E-3-GS_Canonical	E-3-GS	Canonical
D-6-GS_Canonical	D-6-GS	Canonical		E-6-GS_Canonical	E-6-GS	Canonical
D-9-GS_Canonical	D-9-GS	Canonical		E-9-GS_Canonical	E-9-GS	Canonical
endD-3-0_Canonical	endD-3-0	Canonical		endE-3-0_Canonical	endE-3-0	Canonical
endD-6-0_Canonical	endD-6-0	Canonical		endE-6-0_Canonical	endE-6-0	Canonical
endD-9-0_Canonical	endD-9-0	Canonical		endE-9-0_Canonical	endE-9-0	Canonical
endD-3-SG_Canonical	endD-3-SG	Canonical		endE-3-SG_Canonical	endE-3-SG	Canonical
endD-6-SG_Canonical	endD-6-SG	Canonical		endE-6-SG_Canonical	endE-6-SG	Canonical
endD-9-SG_Canonical	endD-9-SG	Canonical		endE-9-SG_Canonical	endE-9-SG	Canonical
D-3-0_D-3-0	D-3-0	D-3-0		E-3-0_E-3-0	E-3-0	E-3-0
D-6-0_D-6-0	D-6-0	D-6-0		E-6-0_E-6-0	E-6-0	E-6-0
D-9-0_D-9-0	D-9-0	D-9-0		E-9-0_E-9-0	E-9-0	E-9-0
D-3-GS_D-3-GS	D-3-GS	D-3-GS		E-3-GS_E-3-GS	E-3-GS	E-3-GS
D-6-GS_D-6-GS	D-6-GS	D-6-GS		E-6-GS_E-6-GS	E-6-GS	E-6-GS
D-9-GS_D-9-GS	D-9-GS	D-9-GS		E-9-GS_E-9-GS	E-9-GS	E-9-GS
endD-3-0_D-3-0	endD-3-0	D-3-0		endE-3-0_E-3-0	endE-3-0	E-3-0
endD-6-0_D-6-0	endD-6-0	D-6-0		endE-6-0_E-6-0	endE-6-0	E-6-0
endD-9-0_D-9-0	endD-9-0	D-9-0		endE-9-0_E-9-0	endE-9-0	E-9-0
endD-3-SG_D-3-GS	endD-3-SG	D-3-GS		endE-3-SG_E-3-GS	endE-3-SG	E-3-GS
endD-6-SG_D-6-GS	endD-6-SG	D-6-GS		endE-6-SG_E-6-GS	endE-6-SG	E-6-GS
endD-9-SG_D-9-GS	endD-9-SG	D-9-GS		endE-9-SG_E-9-GS	endE-9-SG	E-9-GS
Replace the 13-amino acid Gly/Ser-rich flexible linker between the ZF array and either DddAN or DddAC with the following sequences
Name	Length	Sequence
Canonical	13	GSGGGGSGGSGGS
D-3-0	13	GSGGGGSGGSDDD
D-6-0	13	GSGGGGSDDDDDD
D-9-0	13	GSGGDDDDDDDDD
D-3-GS	13	GSGGGGSGDDDGS
D-6-GS	13	GSGGGDDDDDDGS
D-9-GS	13	GSDDDDDDDDDGS
E-3-0	13	GSGGGGSGGSEEE
E-6-0	13	GSGGGGSEEEEEE
E-9-0	13	GSGGEEEEEEEEE
E-3-GS	13	GSGGGGSGEEEGS
E-6-GS	13	GSGGGEEEEEEGS
E-9-GS	13	GSEEEEEEEEEGS
Replace the 4-amino acid Gly/Ser-rich flexible linker between DddAN and UGI with the following sequences
Name	Length	Sequence
Canonical	4	SGGS
endD-3-0	5	DDDGS
endD-6-0	8	DDDDDDGS
endD-9-0	11	DDDDDDDDDGS
endD-3-SG	7	SGDDDGS
endD-6-SG	10	SGDDDDDDGS
endD-9-SG	13	SGDDDDDDDDDGS
endE-3-0	5	EEEGS
endE-6-0	8	EEEEEEGS
endE-9-0	11	EEEEEEEEEGS
endE-3-SG	7	SGEEEGS
endE-6-SG	10	SGEEEEEEGS
endE-9-SG	13	SGEEEEEEEEEGS

## Sheet: 10. Capping
Capping with catalytically inactivated DddAN
Fig 2k
Name	Sequence (N- to C-terminus)
Canonical	MTS	FLAG tag	NES (x2)	ZF array	13-aa Gly/Ser-rich flexible linker	DddAC	4-aa linker	UGI
postUGILink6dDddA	MTS	FLAG tag	NES (x2)	ZF array	13-aa Gly/Ser-rich flexible linker	DddAC	4-aa linker	UGI	Link6	dDddA
postUGILink13dDddA	MTS	FLAG tag	NES (x2)	ZF array	13-aa Gly/Ser-rich flexible linker	DddAC	4-aa linker	UGI	Link13	dDddA
postUGILink20dDddA	MTS	FLAG tag	NES (x2)	ZF array	13-aa Gly/Ser-rich flexible linker	DddAC	4-aa linker	UGI	Link20	dDddA
preUGILink6dDddA	MTS	FLAG tag	NES (x2)	ZF array	13-aa Gly/Ser-rich flexible linker	DddAC	Link6	dDddA	Link4	UGI
preUGILink13dDddA	MTS	FLAG tag	NES (x2)	ZF array	13-aa Gly/Ser-rich flexible linker	DddAC	Link13	dDddA	Link4	UGI
postUGILink6dDddI2K	MTS	FLAG tag	NES (x2)	ZF array	13-aa Gly/Ser-rich flexible linker	DddAC	4-aa linker	UGI	Link6	dDddI2K
postUGILink13dDddI2K	MTS	FLAG tag	NES (x2)	ZF array	13-aa Gly/Ser-rich flexible linker	DddAC	4-aa linker	UGI	Link13	dDddI2K
postUGILink20dDddI2K	MTS	FLAG tag	NES (x2)	ZF array	13-aa Gly/Ser-rich flexible linker	DddAC	4-aa linker	UGI	Link20	dDddI2K
preUGILink6dDddI2K	MTS	FLAG tag	NES (x2)	ZF array	13-aa Gly/Ser-rich flexible linker	DddAC	Link6	dDddI2K	Link4	UGI
preUGILink13dDddI2K	MTS	FLAG tag	NES (x2)	ZF array	13-aa Gly/Ser-rich flexible linker	DddAC	Link13	dDddI2K	Link4	UGI
Name	Length	Sequence
Link6	6	GGSGGS
Link13	13	GSGGGGSGGSGGS
Link20	20	GSGGGSGGSGGGGSGGSGGS
dDddA [dDddAN (E1347A)]	108	GSYALGPYQISAPQLPAYNGQTVGTFYYVNDAGGLESKVFSSGGPTPYPNYANAGHVAGQSALFMRDNGISEGLVFHNNPEGTCGFCVNMTETLLPENAKMTVVPPEG
dDddI2K [dDddAN (E1347A,T1380I,E1396K)]	108	GSYALGPYQISAPQLPAYNGQTVGTFYYVNDAGGLESKVFSSGGPTPYPNYANAGHVAGQSALFMRDNGISEGLVFHNNPEGTCGFCVNMIETLLPENAKMTVVPPKG

[truncated: 2 more sheets: 11. Combining approaches, 12. Off-target sites]
