# Supplementary material for: Compact zinc finger base editors that edit mitochondrial or nuclear DNA in vitro and in vivo
Source: Nat Commun. 2022 Nov 23;13:7204. doi: 10.1038/s41467-022-34784-7 (PMC9684478; doi:10.1038/s41467-022-34784-7)
Supplement: Supplementary file 4 — Supplementary Data 2 [file 41467_2022_34784_MOESM4_ESM.xlsx]

## Sheet: 1. Truncations
Fig. 3d							Fig. S16e,f							Fig. S16g,h							Fig. S17a
Name	DddAN	DddAC	Average % off-target C•G-to-T•A editing	% on-target C•G-to-T•A editing			Name	DddAN	DddAC	Average % off-target C•G-to-T•A editing	% on-target C•G-to-T•A editing			Name	DddAN	DddAC	Average % off-target C•G-to-T•A editing	% on-target C•G-to-T•A editing			Name	DddAN	DddAC	Average % off-target C•G-to-T•A editing	% on-target C•G-to-T•A editing
Untreated	-	-	0.0143842	0.0776642			Untreated	-	-	0.0143842	0.0776642			Untreated	-	-	0.0143842	0.0776642			Untreated	-	-	0.0133544	0.0448277
Canonical	Canonical	Canonical	0.128941	20.7671			Canonical	Canonical	Canonical	0.128941	20.7671			Canonical	Canonical	Canonical	0.128941	20.7671			Canonical	Canonical	Canonical	0.0996476	16.9542
Canonical_NΔ1	Canonical	NΔ1	0.122954	18.9745			Canonical_NΔ1	Canonical	NΔ1	0.122954	18.9745			Canonical_CΔ1	Canonical	CΔ1	0.115387	18.1932			C+1_NΔ1	C+1	NΔ1	0.107636	16.7636
Canonical_NΔ2	Canonical	NΔ2	0.116633	18.8773			Canonical_NΔ2	Canonical	NΔ2	0.116633	18.8773			Canonical_CΔ2	Canonical	CΔ2	0.109417	17.596			C+2_NΔ2	C+2	NΔ2	0.107732	17.6406
Canonical_NΔ3	Canonical	NΔ3	0.117939	18.2852			Canonical_NΔ3	Canonical	NΔ3	0.117939	18.2852			Canonical_CΔ3	Canonical	CΔ3	0.1091	17.4767			C+3_NΔ3	C+3	NΔ3	0.110216	16.9473
Canonical_NΔ4	Canonical	NΔ4	0.119768	18.2234			Canonical_NΔ4	Canonical	NΔ4	0.119768	18.2234			Canonical_CΔ4	Canonical	CΔ4	0.092501	16.7063			C+4_NΔ4	C+4	NΔ4	0.0976525	16.5961
Canonical_NΔ5	Canonical	NΔ5	0.0753662	18.1912			Canonical_NΔ5	Canonical	NΔ5	0.0753662	18.1912			Canonical_CΔ5	Canonical	CΔ5	0.0880989	16.3575			C+5_NΔ5	C+5	NΔ5	0.0846748	16.3982
Canonical_NΔ6	Canonical	NΔ6	0.0433922	13.343			Canonical_NΔ6	Canonical	NΔ6	0.0433922	13.343			Canonical_CΔ6	Canonical	CΔ6	0.0344412	14.7381			C+6_NΔ6	C+6	NΔ6	0.0414535	11.7237
Canonical_NΔ7	Canonical	NΔ7	0.0402585	12.0356			Canonical_NΔ7	Canonical	NΔ7	0.0402585	12.0356			Canonical_CΔ7	Canonical	CΔ7	0.0268444	12.6799			C+7_NΔ7	C+7	NΔ7	0.0443041	11.718
Canonical_NΔ8	Canonical	NΔ8	0.0427083	11.4816			Canonical_NΔ8	Canonical	NΔ8	0.0427083	11.4816			Canonical_CΔ8	Canonical	CΔ8	0.0151603	2.03809			C+8_NΔ8	C+8	NΔ8	0.0469349	11.5319
Canonical_NΔ9	Canonical	NΔ9	0.0342014	9.17354			Canonical_NΔ9	Canonical	NΔ9	0.0342014	9.17354			Canonical_CΔ9	Canonical	CΔ9	0.0136118	0.0560967			C+9_NΔ9	C+9	NΔ9	0.0385768	10.108
Canonical_NΔ10	Canonical	NΔ10	0.0323597	8.0683			Canonical_NΔ10	Canonical	NΔ10	0.0323597	8.0683			CΔ1_Canonical	CΔ1	Canonical	0.123028	20.353			C+10_NΔ10	C+10	NΔ10	0.0337439	8.85365
Canonical_NΔ11	Canonical	NΔ11	0.0306013	7.45679			Canonical_NΔ11	Canonical	NΔ11	0.0306013	7.45679			CΔ1_CΔ1	CΔ1	CΔ1	0.108459	17.781			C+11_NΔ11	C+11	NΔ11	0.0283413	7.48825
Canonical_NΔ12	Canonical	NΔ12	0.0301412	7.36942			Canonical_NΔ12	Canonical	NΔ12	0.0301412	7.36942			CΔ1_CΔ2	CΔ1	CΔ2	0.111839	18.1648			C+12_NΔ12	C+12	NΔ12	0.031989	7.89844
Canonical_NΔ13	Canonical	NΔ13	0.0229888	3.28072			Canonical_NΔ13	Canonical	NΔ13	0.0229888	3.28072			CΔ1_CΔ3	CΔ1	CΔ3	0.112826	18.7797			C+13_NΔ13	C+13	NΔ13	0.0227308	3.79643
Canonical_NΔ14	Canonical	NΔ14	0.0207266	0.646148			Canonical_NΔ14	Canonical	NΔ14	0.0207266	0.646148			CΔ1_CΔ4	CΔ1	CΔ4	0.0952025	18.8574			C+14_NΔ14	C+14	NΔ14	0.0158057	0.59076
Canonical_NΔ15	Canonical	NΔ15	0.0182215	0.0643706			Canonical_NΔ15	Canonical	NΔ15	0.0182215	0.0643706			CΔ1_CΔ5	CΔ1	CΔ5	0.0957161	17.9559			C+15_NΔ15	C+15	NΔ15	0.0156264	3.32876
CΔ1_Canonical	CΔ1	Canonical	0.123028	20.353			CΔ1_Canonical	CΔ1	Canonical	0.123028	20.353			CΔ1_CΔ6	CΔ1	CΔ6	0.0328447	15.3051
CΔ1_NΔ1	CΔ1	NΔ1	0.128426	20.196			CΔ1_NΔ1	CΔ1	NΔ1	0.128426	20.196			CΔ1_CΔ7	CΔ1	CΔ7	0.0264845	13.4373
CΔ1_NΔ2	CΔ1	NΔ2	0.120442	20.1495			CΔ1_NΔ2	CΔ1	NΔ2	0.120442	20.1495			CΔ1_CΔ8	CΔ1	CΔ8	0.0151764	2.23123
CΔ1_NΔ3	CΔ1	NΔ3	0.130783	20.3019			CΔ1_NΔ3	CΔ1	NΔ3	0.130783	20.3019			CΔ1_CΔ9	CΔ1	CΔ9	0.0147071	0.0769616
CΔ1_NΔ4	CΔ1	NΔ4	0.118986	19.6885			CΔ1_NΔ4	CΔ1	NΔ4	0.118986	19.6885			CΔ2_Canonical	CΔ2	Canonical	0.109832	18.838
CΔ1_NΔ5	CΔ1	NΔ5	0.0813613	19.5032			CΔ1_NΔ5	CΔ1	NΔ5	0.0813613	19.5032			CΔ2_CΔ1	CΔ2	CΔ1	0.101031	16.6405
CΔ1_NΔ6	CΔ1	NΔ6	0.0428227	14.0478			CΔ1_NΔ6	CΔ1	NΔ6	0.0428227	14.0478			CΔ2_CΔ2	CΔ2	CΔ2	0.100594	17.3532
CΔ1_NΔ7	CΔ1	NΔ7	0.0437573	12.6242			CΔ1_NΔ7	CΔ1	NΔ7	0.0437573	12.6242			CΔ2_CΔ3	CΔ2	CΔ3	0.1052	18.0526
CΔ1_NΔ8	CΔ1	NΔ8	0.0406606	11.7632			CΔ1_NΔ8	CΔ1	NΔ8	0.0406606	11.7632			CΔ2_CΔ4	CΔ2	CΔ4	0.0838842	17.6021
CΔ1_NΔ9	CΔ1	NΔ9	0.0334547	8.91288			CΔ1_NΔ9	CΔ1	NΔ9	0.0334547	8.91288			CΔ2_CΔ5	CΔ2	CΔ5	0.0864959	17.9732
CΔ1_NΔ10	CΔ1	NΔ10	0.0327605	9.18196			CΔ1_NΔ10	CΔ1	NΔ10	0.0327605	9.18196			CΔ2_CΔ6	CΔ2	CΔ6	0.0307204	14.1028
CΔ1_NΔ11	CΔ1	NΔ11	0.0332814	8.76899			CΔ1_NΔ11	CΔ1	NΔ11	0.0332814	8.76899			CΔ2_CΔ7	CΔ2	CΔ7	0.024801	12.2017
CΔ1_NΔ12	CΔ1	NΔ12	0.0305175	8.46867			CΔ1_NΔ12	CΔ1	NΔ12	0.0305175	8.46867			CΔ2_CΔ8	CΔ2	CΔ8	0.0134101	1.72038
CΔ1_NΔ13	CΔ1	NΔ13	0.022942	3.68903			CΔ1_NΔ13	CΔ1	NΔ13	0.022942	3.68903			CΔ2_CΔ9	CΔ2	CΔ9	0.0135692	0.0693706
CΔ1_NΔ14	CΔ1	NΔ14	0.0186887	0.62981			CΔ1_NΔ14	CΔ1	NΔ14	0.0186887	0.62981			CΔ3_Canonical	CΔ3	Canonical	0.086387	19.2435
CΔ1_NΔ15	CΔ1	NΔ15	0.0188432	0.0646312			CΔ1_NΔ15	CΔ1	NΔ15	0.0188432	0.0646312			CΔ3_CΔ1	CΔ3	CΔ1	0.0804577	17.2438
CΔ2_Canonical	CΔ2	Canonical	0.109832	18.838			CΔ2_Canonical	CΔ2	Canonical	0.109832	18.838			CΔ3_CΔ2	CΔ3	CΔ2	0.0824675	18.583
CΔ2_NΔ1	CΔ2	NΔ1	0.120875	20.0143			CΔ2_NΔ1	CΔ2	NΔ1	0.120875	20.0143			CΔ3_CΔ3	CΔ3	CΔ3	0.0875465	19.4555
CΔ2_NΔ2	CΔ2	NΔ2	0.118099	20.2562			CΔ2_NΔ2	CΔ2	NΔ2	0.118099	20.2562			CΔ3_CΔ4	CΔ3	CΔ4	0.0582639	17.79
CΔ2_NΔ3	CΔ2	NΔ3	0.119494	19.2315			CΔ2_NΔ3	CΔ2	NΔ3	0.119494	19.2315			CΔ3_CΔ5	CΔ3	CΔ5	0.0610231	18.2041
CΔ2_NΔ4	CΔ2	NΔ4	0.119477	19.633			CΔ2_NΔ4	CΔ2	NΔ4	0.119477	19.633			CΔ3_CΔ6	CΔ3	CΔ6	0.0216006	11.8589
CΔ2_NΔ5	CΔ2	NΔ5	0.0714966	18.7341			CΔ2_NΔ5	CΔ2	NΔ5	0.0714966	18.7341			CΔ3_CΔ7	CΔ3	CΔ7	0.0183834	9.08424
CΔ2_NΔ6	CΔ2	NΔ6	0.0427548	13.2357			CΔ2_NΔ6	CΔ2	NΔ6	0.0427548	13.2357			CΔ3_CΔ8	CΔ3	CΔ8	0.0146515	0.795748
CΔ2_NΔ7	CΔ2	NΔ7	0.0393354	11.5651			CΔ2_NΔ7	CΔ2	NΔ7	0.0393354	11.5651			CΔ3_CΔ9	CΔ3	CΔ9	0.0144403	0.0835033
CΔ2_NΔ8	CΔ2	NΔ8	0.0379091	10.8038			CΔ2_NΔ8	CΔ2	NΔ8	0.0379091	10.8038			CΔ4_Canonical	CΔ4	Canonical	0.038215	14.3089
CΔ2_NΔ9	CΔ2	NΔ9	0.0299842	8.92417			CΔ2_NΔ9	CΔ2	NΔ9	0.0299842	8.92417			CΔ4_CΔ1	CΔ4	CΔ1	0.0358098	13.4487
CΔ2_NΔ10	CΔ2	NΔ10	0.0326507	9.04502			CΔ2_NΔ10	CΔ2	NΔ10	0.0326507	9.04502			CΔ4_CΔ2	CΔ4	CΔ2	0.0340639	14.0854
CΔ2_NΔ11	CΔ2	NΔ11	0.031997	8.43342			CΔ2_NΔ11	CΔ2	NΔ11	0.031997	8.43342			CΔ4_CΔ3	CΔ4	CΔ3	0.0328119	13.8218
CΔ2_NΔ12	CΔ2	NΔ12	0.0325521	8.28368			CΔ2_NΔ12	CΔ2	NΔ12	0.0325521	8.28368			CΔ4_CΔ4	CΔ4	CΔ4	0.0231482	10.6592
CΔ2_NΔ13	CΔ2	NΔ13	0.023133	3.75452			CΔ2_NΔ13	CΔ2	NΔ13	0.023133	3.75452			CΔ4_CΔ5	CΔ4	CΔ5	0.0246089	10.9979
CΔ2_NΔ14	CΔ2	NΔ14	0.0179287	0.615746			CΔ2_NΔ14	CΔ2	NΔ14	0.0179287	0.615746			CΔ4_CΔ6	CΔ4	CΔ6	0.0153265	3.35699
CΔ2_NΔ15	CΔ2	NΔ15	0.0178099	0.0517001			CΔ2_NΔ15	CΔ2	NΔ15	0.0178099	0.0517001			CΔ4_CΔ7	CΔ4	CΔ7	0.0148224	2.19636
CΔ3_Canonical	CΔ3	Canonical	0.086387	19.2435			CΔ3_Canonical	CΔ3	Canonical	0.086387	19.2435			CΔ4_CΔ8	CΔ4	CΔ8	0.0149528	0.144104
CΔ3_NΔ1	CΔ3	NΔ1	0.095566	20.3274			CΔ3_NΔ1	CΔ3	NΔ1	0.095566	20.3274			CΔ4_CΔ9	CΔ4	CΔ9	0.0142727	0.0667773
CΔ3_NΔ2	CΔ3	NΔ2	0.0848484	20.2988			CΔ3_NΔ2	CΔ3	NΔ2	0.0848484	20.2988			CΔ5_Canonical	CΔ5	Canonical	0.0248957	5.8451
CΔ3_NΔ3	CΔ3	NΔ3	0.0980206	20.3763			CΔ3_NΔ3	CΔ3	NΔ3	0.0980206	20.3763			CΔ5_CΔ1	CΔ5	CΔ1	0.0197668	5.58642
CΔ3_NΔ4	CΔ3	NΔ4	0.0915833	19.6445			CΔ3_NΔ4	CΔ3	NΔ4	0.0915833	19.6445			CΔ5_CΔ2	CΔ5	CΔ2	0.0194628	5.19722
CΔ3_NΔ5	CΔ3	NΔ5	0.051568	17.4998			CΔ3_NΔ5	CΔ3	NΔ5	0.051568	17.4998			CΔ5_CΔ3	CΔ5	CΔ3	0.0195451	4.75797
CΔ3_NΔ6	CΔ3	NΔ6	0.0322639	10.77			CΔ3_NΔ6	CΔ3	NΔ6	0.0322639	10.77			CΔ5_CΔ4	CΔ5	CΔ4	0.016816	2.99514
CΔ3_NΔ7	CΔ3	NΔ7	0.0310681	9.32286			CΔ3_NΔ7	CΔ3	NΔ7	0.0310681	9.32286			CΔ5_CΔ5	CΔ5	CΔ5	0.0177067	3.09239
CΔ3_NΔ8	CΔ3	NΔ8	0.0295661	8.79209			CΔ3_NΔ8	CΔ3	NΔ8	0.0295661	8.79209			CΔ5_CΔ6	CΔ5	CΔ6	0.0147703	0.497525
CΔ3_NΔ9	CΔ3	NΔ9	0.0251701	6.44012			CΔ3_NΔ9	CΔ3	NΔ9	0.0251701	6.44012			CΔ5_CΔ7	CΔ5	CΔ7	0.0142608	0.342609
CΔ3_NΔ10	CΔ3	NΔ10	0.02824	6.72766			CΔ3_NΔ10	CΔ3	NΔ10	0.02824	6.72766			CΔ5_CΔ8	CΔ5	CΔ8	0.0136612	0.0675891
CΔ3_NΔ11	CΔ3	NΔ11	0.0257126	6.06654			CΔ3_NΔ11	CΔ3	NΔ11	0.0257126	6.06654			CΔ5_CΔ9	CΔ5	CΔ9	0.0144553	0.0651956
CΔ3_NΔ12	CΔ3	NΔ12	0.0246568	6.08692			CΔ3_NΔ12	CΔ3	NΔ12	0.0246568	6.08692			CΔ6_Canonical	CΔ6	Canonical	0.0147224	0.0720115
CΔ3_NΔ13	CΔ3	NΔ13	0.0212327	2.61389			CΔ3_NΔ13	CΔ3	NΔ13	0.0212327	2.61389			CΔ6_CΔ1	CΔ6	CΔ1	0.0145378	0.0675351
CΔ3_NΔ14	CΔ3	NΔ14	0.0177206	0.443288			CΔ3_NΔ14	CΔ3	NΔ14	0.0177206	0.443288			CΔ6_CΔ2	CΔ6	CΔ2	0.0135762	0.0836805
CΔ3_NΔ15	CΔ3	NΔ15	0.018663	0.0541505			CΔ3_NΔ15	CΔ3	NΔ15	0.018663	0.0541505			CΔ6_CΔ3	CΔ6	CΔ3	0.0139845	0.0581412
CΔ4_Canonical	CΔ4	Canonical	0.038215	14.3089			CΔ4_Canonical	CΔ4	Canonical	0.038215	14.3089			CΔ6_CΔ4	CΔ6	CΔ4	0.0141986	0.0811497
CΔ4_NΔ1	CΔ4	NΔ1	0.037715	14.2961			CΔ4_NΔ1	CΔ4	NΔ1	0.037715	14.2961			CΔ6_CΔ5	CΔ6	CΔ5	0.0142343	0.0872937
CΔ4_NΔ2	CΔ4	NΔ2	0.0332644	13.1193			CΔ4_NΔ2	CΔ4	NΔ2	0.0332644	13.1193			CΔ6_CΔ6	CΔ6	CΔ6	0.0152959	0.086053
CΔ4_NΔ3	CΔ4	NΔ3	0.0381895	14.6992			CΔ4_NΔ3	CΔ4	NΔ3	0.0381895	14.6992			CΔ6_CΔ7	CΔ6	CΔ7	0.0142122	0.0647939
CΔ4_NΔ4	CΔ4	NΔ4	0.0399413	14.9099			CΔ4_NΔ4	CΔ4	NΔ4	0.0399413	14.9099			CΔ6_CΔ8	CΔ6	CΔ8	0.0139378	0.0809867
CΔ4_NΔ5	CΔ4	NΔ5	0.0296484	11.0059			CΔ4_NΔ5	CΔ4	NΔ5	0.0296484	11.0059			CΔ6_CΔ9	CΔ6	CΔ9	0.0140143	0.0688751
CΔ4_NΔ6	CΔ4	NΔ6	0.0263228	7.12504			CΔ4_NΔ6	CΔ4	NΔ6	0.0263228	7.12504
CΔ4_NΔ7	CΔ4	NΔ7	0.0247338	6.41661			CΔ4_NΔ7	CΔ4	NΔ7	0.0247338	6.41661
CΔ4_NΔ8	CΔ4	NΔ8	0.0243611	5.96995			CΔ4_NΔ8	CΔ4	NΔ8	0.0243611	5.96995
CΔ4_NΔ9	CΔ4	NΔ9	0.024957	5.64146			CΔ4_NΔ9	CΔ4	NΔ9	0.024957	5.64146
CΔ4_NΔ10	CΔ4	NΔ10	0.0240644	6.04451			CΔ4_NΔ10	CΔ4	NΔ10	0.0240644	6.04451
CΔ4_NΔ11	CΔ4	NΔ11	0.0217233	4.88457			CΔ4_NΔ11	CΔ4	NΔ11	0.0217233	4.88457
CΔ4_NΔ12	CΔ4	NΔ12	0.0251895	5.50489			CΔ4_NΔ12	CΔ4	NΔ12	0.0251895	5.50489
CΔ4_NΔ13	CΔ4	NΔ13	0.0190303	1.90825			CΔ4_NΔ13	CΔ4	NΔ13	0.0190303	1.90825
CΔ4_NΔ14	CΔ4	NΔ14	0.0177696	0.240765			CΔ4_NΔ14	CΔ4	NΔ14	0.0177696	0.240765
CΔ4_NΔ15	CΔ4	NΔ15	0.0178888	0.0583789			CΔ4_NΔ15	CΔ4	NΔ15	0.0178888	0.0583789
CΔ5_Canonical	CΔ5	Canonical	0.0248957	5.8451			CΔ5_Canonical	CΔ5	Canonical	0.0248957	5.8451
CΔ5_NΔ1	CΔ5	NΔ1	0.025184	5.61014			CΔ5_NΔ1	CΔ5	NΔ1	0.025184	5.61014
CΔ5_NΔ2	CΔ5	NΔ2	0.0229108	4.75674			CΔ5_NΔ2	CΔ5	NΔ2	0.0229108	4.75674
CΔ5_NΔ3	CΔ5	NΔ3	0.023894	5.84133			CΔ5_NΔ3	CΔ5	NΔ3	0.023894	5.84133
CΔ5_NΔ4	CΔ5	NΔ4	0.0244979	5.78379			CΔ5_NΔ4	CΔ5	NΔ4	0.0244979	5.78379
CΔ5_NΔ5	CΔ5	NΔ5	0.0210738	3.53569			CΔ5_NΔ5	CΔ5	NΔ5	0.0210738	3.53569
CΔ5_NΔ6	CΔ5	NΔ6	0.0205707	2.1939			CΔ5_NΔ6	CΔ5	NΔ6	0.0205707	2.1939
CΔ5_NΔ7	CΔ5	NΔ7	0.0201945	2.05412			CΔ5_NΔ7	CΔ5	NΔ7	0.0201945	2.05412
CΔ5_NΔ8	CΔ5	NΔ8	0.0201346	1.99437			CΔ5_NΔ8	CΔ5	NΔ8	0.0201346	1.99437
CΔ5_NΔ9	CΔ5	NΔ9	0.0195361	1.78072			CΔ5_NΔ9	CΔ5	NΔ9	0.0195361	1.78072
CΔ5_NΔ10	CΔ5	NΔ10	0.019853	2.03216			CΔ5_NΔ10	CΔ5	NΔ10	0.019853	2.03216
CΔ5_NΔ11	CΔ5	NΔ11	0.0197151	2.1189			CΔ5_NΔ11	CΔ5	NΔ11	0.0197151	2.1189
CΔ5_NΔ12	CΔ5	NΔ12	0.0197448	1.71201			CΔ5_NΔ12	CΔ5	NΔ12	0.0197448	1.71201
CΔ5_NΔ13	CΔ5	NΔ13	0.0183144	0.477288			CΔ5_NΔ13	CΔ5	NΔ13	0.0183144	0.477288
CΔ5_NΔ14	CΔ5	NΔ14	0.0170059	0.0949017			CΔ5_NΔ14	CΔ5	NΔ14	0.0170059	0.0949017
CΔ5_NΔ15	CΔ5	NΔ15	0.01893	0.0543779			CΔ5_NΔ15	CΔ5	NΔ15	0.01893	0.0543779
CΔ6_Canonical	CΔ6	Canonical	0.0147224	0.0720115			CΔ6_Canonical	CΔ6	Canonical	0.0147224	0.0720115
CΔ6_NΔ1	CΔ6	NΔ1	0.0133652	0.0901335			CΔ6_NΔ1	CΔ6	NΔ1	0.0133652	0.0901335
CΔ6_NΔ2	CΔ6	NΔ2	0.0138247	0.0844297			CΔ6_NΔ2	CΔ6	NΔ2	0.0138247	0.0844297
CΔ6_NΔ3	CΔ6	NΔ3	0.0144248	0.0811424			CΔ6_NΔ3	CΔ6	NΔ3	0.0144248	0.0811424
CΔ6_NΔ4	CΔ6	NΔ4	0.0148294	0.0797243			CΔ6_NΔ4	CΔ6	NΔ4	0.0148294	0.0797243
CΔ6_NΔ5	CΔ6	NΔ5	0.0149026	0.073077			CΔ6_NΔ5	CΔ6	NΔ5	0.0149026	0.073077
CΔ6_NΔ6	CΔ6	NΔ6	0.0140745	0.0774671			CΔ6_NΔ6	CΔ6	NΔ6	0.0140745	0.0774671
CΔ6_NΔ7	CΔ6	NΔ7	0.013568	0.0720792			CΔ6_NΔ7	CΔ6	NΔ7	0.013568	0.0720792
CΔ6_NΔ8	CΔ6	NΔ8	0.0145415	0.0692957			CΔ6_NΔ8	CΔ6	NΔ8	0.0145415	0.0692957
CΔ6_NΔ9	CΔ6	NΔ9	0.0150953	0.080202			CΔ6_NΔ9	CΔ6	NΔ9	0.0150953	0.080202
CΔ6_NΔ10	CΔ6	NΔ10	0.0134422	0.0598305			CΔ6_NΔ10	CΔ6	NΔ10	0.0134422	0.0598305
CΔ6_NΔ11	CΔ6	NΔ11	0.0149674	0.0948111			CΔ6_NΔ11	CΔ6	NΔ11	0.0149674	0.0948111
CΔ6_NΔ12	CΔ6	NΔ12	0.0143342	0.0592919			CΔ6_NΔ12	CΔ6	NΔ12	0.0143342	0.0592919
CΔ6_NΔ13	CΔ6	NΔ13	0.0139969	0.0859521			CΔ6_NΔ13	CΔ6	NΔ13	0.0139969	0.0859521
CΔ6_NΔ14	CΔ6	NΔ14	0.0139386	0.0879743			CΔ6_NΔ14	CΔ6	NΔ14	0.0139386	0.0879743
CΔ6_NΔ15	CΔ6	NΔ15	0.0152475	0.0564246			CΔ6_NΔ15	CΔ6	NΔ15	0.0152475	0.0564246
Canonical_CΔ1	Canonical	CΔ1	0.115387	18.1932
Canonical_CΔ2	Canonical	CΔ2	0.109417	17.596
Canonical_CΔ3	Canonical	CΔ3	0.1091	17.4767
Canonical_CΔ4	Canonical	CΔ4	0.092501	16.7063
Canonical_CΔ5	Canonical	CΔ5	0.0880989	16.3575
Canonical_CΔ6	Canonical	CΔ6	0.0344412	14.7381
Canonical_CΔ7	Canonical	CΔ7	0.0268444	12.6799
Canonical_CΔ8	Canonical	CΔ8	0.0151603	2.03809
Canonical_CΔ9	Canonical	CΔ9	0.0136118	0.0560967
CΔ1_CΔ1	CΔ1	CΔ1	0.108459	17.781
CΔ1_CΔ2	CΔ1	CΔ2	0.111839	18.1648
CΔ1_CΔ3	CΔ1	CΔ3	0.112826	18.7797
CΔ1_CΔ4	CΔ1	CΔ4	0.0952025	18.8574
CΔ1_CΔ5	CΔ1	CΔ5	0.0957161	17.9559
CΔ1_CΔ6	CΔ1	CΔ6	0.0328447	15.3051
CΔ1_CΔ7	CΔ1	CΔ7	0.0264845	13.4373
CΔ1_CΔ8	CΔ1	CΔ8	0.0151764	2.23123
CΔ1_CΔ9	CΔ1	CΔ9	0.0147071	0.0769616
CΔ2_CΔ1	CΔ2	CΔ1	0.101031	16.6405
CΔ2_CΔ2	CΔ2	CΔ2	0.100594	17.3532
CΔ2_CΔ3	CΔ2	CΔ3	0.1052	18.0526
CΔ2_CΔ4	CΔ2	CΔ4	0.0838842	17.6021
CΔ2_CΔ5	CΔ2	CΔ5	0.0864959	17.9732
CΔ2_CΔ6	CΔ2	CΔ6	0.0307204	14.1028
CΔ2_CΔ7	CΔ2	CΔ7	0.024801	12.2017
CΔ2_CΔ8	CΔ2	CΔ8	0.0134101	1.72038
CΔ2_CΔ9	CΔ2	CΔ9	0.0135692	0.0693706
CΔ3_CΔ1	CΔ3	CΔ1	0.0804577	17.2438
CΔ3_CΔ2	CΔ3	CΔ2	0.0824675	18.583
CΔ3_CΔ3	CΔ3	CΔ3	0.0875465	19.4555
CΔ3_CΔ4	CΔ3	CΔ4	0.0582639	17.79
CΔ3_CΔ5	CΔ3	CΔ5	0.0610231	18.2041
CΔ3_CΔ6	CΔ3	CΔ6	0.0216006	11.8589
CΔ3_CΔ7	CΔ3	CΔ7	0.0183834	9.08424
CΔ3_CΔ8	CΔ3	CΔ8	0.0146515	0.795748
CΔ3_CΔ9	CΔ3	CΔ9	0.0144403	0.0835033
CΔ4_CΔ1	CΔ4	CΔ1	0.0358098	13.4487
CΔ4_CΔ2	CΔ4	CΔ2	0.0340639	14.0854
CΔ4_CΔ3	CΔ4	CΔ3	0.0328119	13.8218
CΔ4_CΔ4	CΔ4	CΔ4	0.0231482	10.6592
CΔ4_CΔ5	CΔ4	CΔ5	0.0246089	10.9979
CΔ4_CΔ6	CΔ4	CΔ6	0.0153265	3.35699
CΔ4_CΔ7	CΔ4	CΔ7	0.0148224	2.19636
CΔ4_CΔ8	CΔ4	CΔ8	0.0149528	0.144104
CΔ4_CΔ9	CΔ4	CΔ9	0.0142727	0.0667773
CΔ5_CΔ1	CΔ5	CΔ1	0.0197668	5.58642
CΔ5_CΔ2	CΔ5	CΔ2	0.0194628	5.19722
CΔ5_CΔ3	CΔ5	CΔ3	0.0195451	4.75797
CΔ5_CΔ4	CΔ5	CΔ4	0.016816	2.99514
CΔ5_CΔ5	CΔ5	CΔ5	0.0177067	3.09239
CΔ5_CΔ6	CΔ5	CΔ6	0.0147703	0.497525
CΔ5_CΔ7	CΔ5	CΔ7	0.0142608	0.342609
CΔ5_CΔ8	CΔ5	CΔ8	0.0136612	0.0675891
CΔ5_CΔ9	CΔ5	CΔ9	0.0144553	0.0651956
CΔ6_CΔ1	CΔ6	CΔ1	0.0145378	0.0675351
CΔ6_CΔ2	CΔ6	CΔ2	0.0135762	0.0836805
CΔ6_CΔ3	CΔ6	CΔ3	0.0139845	0.0581412
CΔ6_CΔ4	CΔ6	CΔ4	0.0141986	0.0811497
CΔ6_CΔ5	CΔ6	CΔ5	0.0142343	0.0872937
CΔ6_CΔ6	CΔ6	CΔ6	0.0152959	0.086053
CΔ6_CΔ7	CΔ6	CΔ7	0.0142122	0.0647939
CΔ6_CΔ8	CΔ6	CΔ8	0.0139378	0.0809867
CΔ6_CΔ9	CΔ6	CΔ9	0.0140143	0.0688751

## Sheet: 2. DddA point mutations
Ala point mutations							Lys point mutations							Asp point mutations							Glu point mutations
Fig. 3e							Fig. S18a							Fig. S18b							Fig. S18c
Name	DddAN	DddAC	Average % off-target C•G-to-T•A editing	% on-target C•G-to-T•A editing			Name	DddAN	DddAC	Average % off-target C•G-to-T•A editing	% on-target C•G-to-T•A editing			Name	DddAN	DddAC	Average % off-target C•G-to-T•A editing	% on-target C•G-to-T•A editing			Name	DddAN	DddAC	Average % off-target C•G-to-T•A editing	% on-target C•G-to-T•A editing
Untreated	-	-	0.0224422	0.0885078			Untreated	-	-	0.0223252	0.094826			Untreated	-	-	0.0176407	0.14393			Untreated	-	-	0.0165804	0.149788
Canonical	Canonical	Canonical	0.122435	18.6197			Canonical	Canonical	Canonical	0.130304	18.8654			Canonical	Canonical	Canonical	0.138722	19.9191			Canonical	Canonical	Canonical	0.118933	18.3268
Canonical_I2A	Canonical	I2A	0.126223	17.9729			Canonical_A1K	Canonical	A1K	0.131929	18.8671			Canonical_A1D	Canonical	A1D	0.13302	20.1931			Canonical_A1E	Canonical	A1E	0.0953929	16.9565
Canonical_P3A	Canonical	P3A	0.122503	18.1237			Canonical_I2K	Canonical	I2K	0.153544	18.7731			Canonical_I2D	Canonical	I2D	0.122339	20.8751			Canonical_I2E	Canonical	I2E	0.10924	18.797
Canonical_V4A	Canonical	V4A	0.123824	18.5541			Canonical_P3K	Canonical	P3K	0.110742	16.3993			Canonical_P3D	Canonical	P3D	0.117134	21.3307			Canonical_P3E	Canonical	P3E	0.109851	19.1638
Canonical_K5A	Canonical	K5A	0.0894055	19.009			Canonical_V4K	Canonical	V4K	0.149684	17.5993			Canonical_V4D	Canonical	V4D	0.0963409	21.3511			Canonical_V4E	Canonical	V4E	0.0960753	19.1348
Canonical_R6A	Canonical	R6A	0.0785477	17.4798			Canonical_R6K	Canonical	R6K	0.117215	17.869			Canonical_K5D	Canonical	K5D	0.0514354	17.7936			Canonical_K5E	Canonical	K5E	0.043241	15.4854
Canonical_G7A	Canonical	G7A	0.0676031	15.8636			Canonical_G7K	Canonical	G7K	0.0961241	16.4684			Canonical_R6D	Canonical	R6D	0.0465649	14.8497			Canonical_R6E	Canonical	R6E	0.0411539	13.1588
Canonical_T9A	Canonical	T9A	0.100214	18.2115			Canonical_A8K	Canonical	A8K	0.0783795	16.1747			Canonical_G7D	Canonical	G7D	0.0421748	12.5283			Canonical_G7E	Canonical	G7E	0.0377683	10.8472
Canonical_G10A	Canonical	G10A	0.124713	18.492			Canonical_T9K	Canonical	T9K	0.096996	17.7856			Canonical_A8D	Canonical	A8D	0.0412087	12.5351			Canonical_A8E	Canonical	A8E	0.0348487	10.9297
Canonical_E11A	Canonical	E11A	0.122607	18.9603			Canonical_G10K	Canonical	G10K	0.14789	15.7813			Canonical_T9D	Canonical	T9D	0.0509452	17.4006			Canonical_T9E	Canonical	T9E	0.0613568	17.4861
Canonical_T12A	Canonical	T12A	0.119411	19.258			Canonical_E11K	Canonical	E11K	0.143328	18.3151			Canonical_G10D	Canonical	G10D	0.125572	20.304			Canonical_G10E	Canonical	G10E	0.0911109	18.3443
Canonical_K13A	Canonical	K13A	0.108116	18.7293			Canonical_T12K	Canonical	T12K	0.0996415	19.2011			Canonical_E11D	Canonical	E11D	0.144033	20.7387			Canonical_T12E	Canonical	T12E	0.0907091	19.4921
Canonical_V14A	Canonical	V14A	0.0896879	18.0195			Canonical_K13K	Canonical	K13K	0.145854	19.468			Canonical_T12D	Canonical	T12D	0.13765	20.702			Canonical_K13E	Canonical	K13E	0.0485334	15.9188
Canonical_F15A	Canonical	F15A	0.0230311	4.49234			Canonical_V14K	Canonical	V14K	0.094688	18.4648			Canonical_K13D	Canonical	K13D	0.0308388	11.904			Canonical_V14E	Canonical	V14E	0.0887234	17.5722
Canonical_T16A	Canonical	T16A	0.0525159	16.8438			Canonical_F15K	Canonical	F15K	0.0223605	1.98686			Canonical_V14D	Canonical	V14D	0.0669606	18.2727			Canonical_F15E	Canonical	F15E	0.0175675	0.245708
Canonical_G17A	Canonical	G17A	0.0258856	9.30066			Canonical_T16K	Canonical	T16K	0.0916577	16.9736			Canonical_F15D	Canonical	F15D	0.0177251	0.170664			Canonical_T16E	Canonical	T16E	0.0577173	15.853
Canonical_N18A	Canonical	N18A	0.0318528	14.8151			Canonical_G17K	Canonical	G17K	0.0219956	0.110952			Canonical_T16D	Canonical	T16D	0.0263556	10.2337			Canonical_G17E	Canonical	G17E	0.0172795	0.151165
Canonical_S19A	Canonical	S19A	0.126822	17.7511			Canonical_N18K	Canonical	N18K	0.0556127	18.9645			Canonical_G17D	Canonical	G17D	0.0181299	0.19569			Canonical_N18E	Canonical	N18E	0.0192979	4.06106
Canonical_N20A	Canonical	N20A	0.125431	19.0595			Canonical_S19K	Canonical	S19K	0.149301	19.8077			Canonical_N18D	Canonical	N18D	0.0537168	18.756			Canonical_S19E	Canonical	S19E	0.106462	18.7647
Canonical_S21A	Canonical	S21A	0.119776	17.998			Canonical_N20K	Canonical	N20K	0.109814	16.1915			Canonical_S19D	Canonical	S19D	0.111548	21.5411			Canonical_N20E	Canonical	N20E	0.075374	20.255
Canonical_P22A	Canonical	P22A	0.0327156	14.6259			Canonical_S21K	Canonical	S21K	0.0977553	16.0661			Canonical_N20D	Canonical	N20D	0.0708071	22.151			Canonical_S21E	Canonical	S21E	0.120478	18.2628
Canonical_K23A	Canonical	K23A	0.0330241	13.2675			Canonical_P22K	Canonical	P22K	0.0227849	0.396197			Canonical_S21D	Canonical	S21D	0.149308	19.7129			Canonical_P22E	Canonical	P22E	0.018379	3.63713
Canonical_S24A	Canonical	S24A	0.127226	18.6725			Canonical_S24K	Canonical	S24K	0.137571	17.1179			Canonical_P22D	Canonical	P22D	0.0178565	0.180287			Canonical_K23E	Canonical	K23E	0.0219094	7.36924
Canonical_P25A	Canonical	P25A	0.0954621	20.829			Canonical_P25K	Canonical	P25K	0.0780203	19.6849			Canonical_K23D	Canonical	K23D	0.0184307	3.32803			Canonical_S24E	Canonical	S24E	0.1192	18.6571
Canonical_T26A	Canonical	T26A	0.121091	17.8584			Canonical_T26K	Canonical	T26K	0.143738	18.0378			Canonical_S24D	Canonical	S24D	0.121221	19.693			Canonical_P25E	Canonical	P25E	0.0325729	15.5727
Canonical_K27A	Canonical	K27A	0.114864	18.7722			Canonical_G28K	Canonical	G28K	0.124212	16.3687			Canonical_P25D	Canonical	P25D	0.0390393	17.4493			Canonical_T26E	Canonical	T26E	0.0933347	17.9764
Canonical_G28A	Canonical	G28A	0.122375	18.0319			Canonical_G29K	Canonical	G29K	0.15042	18.8351			Canonical_T26D	Canonical	T26D	0.134865	19.6799			Canonical_K27E	Canonical	K27E	0.0915403	18.7272
Canonical_G29A	Canonical	G29A	0.120269	18.1309			Canonical_C30K	Canonical	C30K	0.137114	17.8314			Canonical_K27D	Canonical	K27D	0.0985	19.6798			Canonical_G28E	Canonical	G28E	0.117887	19.1844
Canonical_C30A	Canonical	C30A	0.102721	16.0496										Canonical_G28D	Canonical	G28D	0.134268	21.5329			Canonical_G29E	Canonical	G29E	0.112587	18.4026
														Canonical_G29D	Canonical	G29D	0.141474	20.2599			Canonical_C30E	Canonical	C30E	0.11713	17.8182
														Canonical_C30D	Canonical	C30D	0.138609	19.3281

## Sheet: 3. Introducing negative charge
Introducing negative charge at the termini of DddA (Asp)							Introducing negative charge at the termini of DddA (Glu)
Fig. S19b							Fig. S19c
Name	DddAN	DddAC	Average % off-target C•G-to-T•A editing	% on-target C•G-to-T•A editing			Name	DddAN	DddAC	Average % off-target C•G-to-T•A editing	% on-target C•G-to-T•A editing
Untreated	-	-	0.0217651	0.0784065			Untreated	-	-	0.0222886	0.0595772
Canonical	Canonical	Canonical	0.107506	15.813			Canonical	Canonical	Canonical	0.100418	15.3615
Canonical_D-3-0	Canonical	D-3-0	0.0851247	14.9327			Canonical_E-3-0	Canonical	E-3-0	0.0642258	12.4022
Canonical_D-6-0	Canonical	D-6-0	0.0652217	14.4668			Canonical_E-6-0	Canonical	E-6-0	0.0504467	11.7143
Canonical_D-9-0	Canonical	D-9-0	0.0554453	13.1658			Canonical_E-9-0	Canonical	E-9-0	0.0591163	13.5552
Canonical_D-3-GS	Canonical	D-3-GS	0.0855171	15.2365			Canonical_E-3-GS	Canonical	E-3-GS	0.0655549	13.6669
Canonical_D-6-GS	Canonical	D-6-GS	0.0776644	15.5402			Canonical_E-6-GS	Canonical	E-6-GS	0.0694554	14.4949
Canonical_D-9-GS	Canonical	D-9-GS	0.0625204	14.5179			Canonical_E-9-GS	Canonical	E-9-GS	0.0597132	13.3427
D-3-0_Canonical	D-3-0	Canonical	0.106804	16.6789			E-3-0_Canonical	E-3-0	Canonical	0.0940847	14.2727
D-6-0_Canonical	D-6-0	Canonical	0.103584	16.6731			E-6-0_Canonical	E-6-0	Canonical	0.0921202	15.2097
D-9-0_Canonical	D-9-0	Canonical	0.0833485	14.7598			E-9-0_Canonical	E-9-0	Canonical	0.0882893	14.0319
D-3-GS_Canonical	D-3-GS	Canonical	0.113263	17.0071			E-3-GS_Canonical	E-3-GS	Canonical	0.108438	16.6668
D-6-GS_Canonical	D-6-GS	Canonical	0.102457	16.5602			E-6-GS_Canonical	E-6-GS	Canonical	0.0989853	15.5644
D-9-GS_Canonical	D-9-GS	Canonical	0.0850951	14.4243			E-9-GS_Canonical	E-9-GS	Canonical	0.0853394	13.5539
endD-3-0_Canonical	endD-3-0	Canonical	0.103241	16.2805			endE-3-0_Canonical	endE-3-0	Canonical	0.105238	16.099
endD-6-0_Canonical	endD-6-0	Canonical	0.101323	16.5851			endE-6-0_Canonical	endE-6-0	Canonical	0.108101	17.1112
endD-9-0_Canonical	endD-9-0	Canonical	0.0669142	14.651			endE-9-0_Canonical	endE-9-0	Canonical	0.0900004	16.5511
endD-3-SG_Canonical	endD-3-SG	Canonical	0.106902	16.0251			endE-3-SG_Canonical	endE-3-SG	Canonical	0.113706	16.8031
endD-6-SG_Canonical	endD-6-SG	Canonical	0.104463	16.1343			endE-6-SG_Canonical	endE-6-SG	Canonical	0.110521	16.3762
endD-9-SG_Canonical	endD-9-SG	Canonical	0.0642778	14.8434			endE-9-SG_Canonical	endE-9-SG	Canonical	0.094206	16.1764
D-3-0_D-3-0	D-3-0	D-3-0	0.0772523	16.5684			E-3-0_E-3-0	E-3-0	E-3-0	0.0574859	11.647
D-6-0_D-6-0	D-6-0	D-6-0	0.055199	14.9288			E-6-0_E-6-0	E-6-0	E-6-0	0.0397726	10.2274
D-9-0_D-9-0	D-9-0	D-9-0	0.0380211	11.6546			E-9-0_E-9-0	E-9-0	E-9-0	0.0399192	9.96078
D-3-GS_D-3-GS	D-3-GS	D-3-GS	0.0810788	17.5127			E-3-GS_E-3-GS	E-3-GS	E-3-GS	0.0623536	14.0242
D-6-GS_D-6-GS	D-6-GS	D-6-GS	0.0637724	15.46			E-6-GS_E-6-GS	E-6-GS	E-6-GS	0.0528215	12.7301
D-9-GS_D-9-GS	D-9-GS	D-9-GS	0.0393028	11.7531			E-9-GS_E-9-GS	E-9-GS	E-9-GS	0.0418877	9.83637
endD-3-0_D-3-0	endD-3-0	D-3-0	0.0779958	16.3996			endE-3-0_E-3-0	endE-3-0	E-3-0	0.0627633	13.1374
endD-6-0_D-6-0	endD-6-0	D-6-0	0.0645156	16.102			endE-6-0_E-6-0	endE-6-0	E-6-0	0.0486914	12.2884
endD-9-0_D-9-0	endD-9-0	D-9-0	0.0351215	10.5876			endE-9-0_E-9-0	endE-9-0	E-9-0	0.0457826	13.4921
endD-3-SG_D-3-GS	endD-3-SG	D-3-GS	0.0900225	16.5342			endE-3-SG_E-3-GS	endE-3-SG	E-3-GS	0.0648138	14.4304
endD-6-SG_D-6-GS	endD-6-SG	D-6-GS	0.0721769	16.0037			endE-6-SG_E-6-GS	endE-6-SG	E-6-GS	0.0706584	15.103
endD-9-SG_D-9-GS	endD-9-SG	D-9-GS	0.0331296	9.94122			endE-9-SG_E-9-GS	endE-9-SG	E-9-GS	0.0455096	13.1662

## Sheet: 4. Capping
Capping with catalytically inactivated DddAN
Fig. S20c
Name	DddAN	DddAC	Average % off-target C•G-to-T•A editing	% on-target C•G-to-T•A editing
Untreated	-	-	0.0187848	0.114739
Canonical	Canonical	Canonical	0.115542	17.653
Canonical_postUGILink6dDddA	Canonical	postUGILink6dDddA	0.0609942	16.9726
Canonical_postUGILink6dDddI2K	Canonical	postUGILink6dDddI2K	0.0367608	14.59
Canonical_postUGILink13dDddA	Canonical	postUGILink13dDddA	0.0763349	18.7803
Canonical_postUGILink13dDddI2K	Canonical	postUGILink13dDddI2K	0.0412311	15.9704
Canonical_postUGILink20dDddA	Canonical	postUGILink20dDddA	0.0707277	18.006
Canonical_postUGILink20dDddI2K	Canonical	postUGILink20dDddI2K	0.0434548	16.1961
Canonical_preUGILink6dDddA	Canonical	preUGILink6dDddA	0.047652	17.7305
Canonical_preUGILink6dDddI2K	Canonical	preUGILink6dDddI2K	0.0256481	12.5864
Canonical_preUGILink13dDddA	Canonical	preUGILink13dDddA	0.0656486	18.206
Canonical_preUGILink13dDddI2K	Canonical	preUGILink13dDddI2K	0.0342738	15.5098

## Sheet: 5. Combining approaches
Fig. 3f							Fig. S21a							Fig. S21b							Fig. S21c							Fig. S21d
Name	DddAN	DddAC	Average % off-target C•G-to-T•A editing	% on-target C•G-to-T•A editing			Name	DddAN	DddAC	Average % off-target C•G-to-T•A editing	% on-target C•G-to-T•A editing			Name	DddAN	DddAC	Average % off-target C•G-to-T•A editing	% on-target C•G-to-T•A editing			Name	DddAN	DddAC	Average % off-target C•G-to-T•A editing	% on-target C•G-to-T•A editing			Name	DddAN	DddAC	Average % off-target C•G-to-T•A editing	% on-target C•G-to-T•A editing
Untreated	-	-	0.0252426	0.0902339			Untreated	-	-	0.0148877	0.0933707			Untreated	-	-	0.0148877	0.0933707			Untreated	-	-	0.0226705	0.182225			Untreated	-	-	0.0170147	0.133377
Canonical	Canonical	Canonical	0.114265	17.3734			Canonical	Canonical	Canonical	0.0918427	17.4521			Untreated	-	-	0.0133544	0.0448277			Untreated	-	-	0.0192263	0.108938			Untreated	-	-	0.0171665	0.0779805
CΔ3_Canonical	CΔ3	Canonical	0.0882197	17.6835			Canonical_K5A	Canonical	K5A	0.071431	16.411			Canonical	Canonical	Canonical	0.0918427	17.4521			Canonical	Canonical	Canonical	0.101077	17.6602			Canonical	Canonical	Canonical	0.10638	18.3769
Canonical_NΔ5	Canonical	NΔ5	0.0723294	16.829			Canonical_R6A	Canonical	R6A	0.0600354	13.76			Canonical_K5A	Canonical	K5A	0.071431	16.411			Canonical_K5A	Canonical	K5A	0.0825631	17.7551			Canonical_N18K	Canonical	N18K	0.058026	19.4258
CΔ3_NΔ5	CΔ3	NΔ5	0.051	15.8681			Canonical_G7A	Canonical	G7A	0.0533432	13.4463			Canonical_R6A	Canonical	R6A	0.0600354	13.76			Canonical_R6A	Canonical	R6A	0.0738806	15.9644			Canonical_R6A,N18K	Canonical	R6A,N18K	0.0284074	12.0138
Canonical_P25A	Canonical	P25A	0.0768925	18.2541			Canonical_T9A	Canonical	T9A	0.0798942	16.0302			Canonical_G7A	Canonical	G7A	0.0533432	13.4463			Canonical_G7A	Canonical	G7A	0.0630952	14.5559			Canonical_G7A,N18K	Canonical	G7A,N18K	0.0240673	8.27961
Canonical_N20E	Canonical	N20E	0.0723309	18.2128			Canonical_V14A	Canonical	V14A	0.0655883	14.8586			Canonical_T9A	Canonical	T9A	0.0798942	16.0302			Canonical_T9A	Canonical	T9A	0.0933689	17.0891			Canonical_N18K,P25K	Canonical	N18K,P25K	0.0249443	13.4883
Canonical_N18K	Canonical	N18K	0.0472342	16.8883			Canonical_P25A	Canonical	P25A	0.0726955	16.4959			Canonical_V14A	Canonical	V14A	0.0655883	14.8586			Canonical_V14A	Canonical	V14A	0.0727637	15.8572			Canonical_preUGILink6DddA	Canonical	preUGILink6DddA	0.0387604	16.2912
Canonical_P25K	Canonical	P25K	0.0656353	17.7756			Canonical_T12K	Canonical	T12K	0.0744498	15.271			Canonical_P25A	Canonical	P25A	0.0726955	16.4959			Canonical_P25A	Canonical	P25A	0.0859903	18.0824			Canonical_preUGILink13DddA	Canonical	preUGILink13DddA	0.0516423	17.516
Canonical_N18K,P25A	Canonical	N18K,P25A	0.0340748	14.5677			Canonical_V14K	Canonical	V14K	0.0663021	15.3517			Canonical_T12K	Canonical	T12K	0.0744498	15.271			Canonical_T12K	Canonical	T12K	0.0791107	15.5338			Canonical_postUGILink20DddA	Canonical	postUGILink20DddA	0.0801178	17.4137
Canonical_N18K,P25K	Canonical	N18K,P25K	0.0302753	11.0081			Canonical_N18K	Canonical	N18K	0.0410404	15.8646			Canonical_V14K	Canonical	V14K	0.0663021	15.3517			Canonical_V14K	Canonical	V14K	0.0761005	16.0707			Canonical_N20D,preUGILink6dDddA	Canonical	N20D,preUGILink6dDddA	0.0203401	10.6975
Canonical_NΔ5,N18K	Canonical	NΔ5,N18K	0.0318815	12.5592			Canonical_P25K	Canonical	P25K	0.0566334	16.9165			Canonical_N18K	Canonical	N18K	0.0410404	15.8646			Canonical_N18K	Canonical	N18K	0.0585022	17.243			Canonical_N20E,preUGILink6dDddA	Canonical	N20E,preUGILink6dDddA	0.0218319	11.1777
Canonical_NΔ5,P25K	Canonical	NΔ5,P25K	0.034995	12.7513			Canonical_T12K,V14K	Canonical	T12K,V14K	0.0296939	11.1981			Canonical_P25K	Canonical	P25K	0.0566334	16.9165			Canonical_P25K	Canonical	P25K	0.0673945	16.5374			Canonical_N18K,preUGILink6dDddA	Canonical	N18K,preUGILink6dDddA	0.0207456	12.0087
CΔ3_P25A	CΔ3	P25A	0.0447977	15.3316			Canonical_T12K,N18K	Canonical	T12K,N18K	0.0317407	8.93448			Canonical_T12K,V14K	Canonical	T12K,V14K	0.0296939	11.1981			Canonical_NΔ5	Canonical	NΔ5	0.079715	17.9352			Canonical_P25K,preUGILink6dDddA	Canonical	P25K,preUGILink6dDddA	0.0208599	11.3706
CΔ3_N20E	CΔ3	N20E	0.0456321	16.0003			Canonical_T12K,P25K	Canonical	T12K,P25K	0.0311946	12.6877			Canonical_T12K,N18K	Canonical	T12K,N18K	0.0317407	8.93448			Canonical_NΔ5,R6A	Canonical	NΔ5,R6A	0.0510108	13.4561			Canonical_N20D,preUGILink13dDddA	Canonical	N20D,preUGILink13dDddA	0.023884	13.1994
CΔ3_N18K	CΔ3	N18K	0.031373	12.6889			Canonical_V14K,N18K	Canonical	V14K,N18K	0.0235295	9.00278			Canonical_T12K,P25K	Canonical	T12K,P25K	0.0311946	12.6877			Canonical_NΔ5,G7A	Canonical	NΔ5,G7A	0.0523876	12.194			Canonical_N20E,preUGILink13dDddA	Canonical	N20E,preUGILink13dDddA	0.0252394	14.6172
CΔ3_P25K	CΔ3	P25K	0.0393908	14.7636			Canonical_V14K,P25K	Canonical	V14K,P25K	0.0292241	12.3655			Canonical_V14K,N18K	Canonical	V14K,N18K	0.0235295	9.00278			Canonical_NΔ5,T9A	Canonical	NΔ5,T9A	0.0677491	15.92			Canonical_N18K,preUGILink13dDddA	Canonical	N18K,preUGILink13dDddA	0.022835	13.3672
CΔ3_N18K,P25A	CΔ3	N18K,P25A	0.0265779	8.17877			Canonical_N18K,P25K	Canonical	N18K,P25K	0.0185057	9.20261			Canonical_V14K,P25K	Canonical	V14K,P25K	0.0292241	12.3655			Canonical_NΔ5,V14A	Canonical	NΔ5,V14A	0.0484464	13.9271			Canonical_P25K,preUGILink13dDddA	Canonical	P25K,preUGILink13dDddA	0.0227324	13.8754
CΔ3_N18K,P25K	CΔ3	N18K,P25K	0.0248019	4.7805			Canonical_T12K,V14A	Canonical	T12K,V14A	0.0355488	12.6501			Canonical_N18K,P25K	Canonical	N18K,P25K	0.0185057	9.20261			Canonical_NΔ5,P25A	Canonical	NΔ5,P25A	0.0466837	13.3613			Canonical_N20D,preUGILink20dDddA	Canonical	N20D,preUGILink20dDddA	0.0301483	14.6577
CΔ3_NΔ5,N18K	CΔ3	NΔ5,N18K	0.0277499	7.52705			Canonical_T12K,P25A	Canonical	T12K,P25A	0.0268559	9.6782			Canonical_T12K,V14A	Canonical	T12K,V14A	0.0355488	12.6501			Canonical_NΔ5,T12K	Canonical	NΔ5,T12K	0.0511943	13.8503			Canonical_N20E,preUGILink20dDddA	Canonical	N20E,preUGILink20dDddA	0.0395612	15.8002
CΔ3_NΔ5,P25K	CΔ3	NΔ5,P25K	0.0304722	9.34705			Canonical_V14A,N18K	Canonical	V14A,N18K	0.0233446	11.537			Canonical_T12K,P25A	Canonical	T12K,P25A	0.0268559	9.6782			Canonical_NΔ5,V14K	Canonical	NΔ5,V14K	0.0492559	14.6755			Canonical_N18K,preUGILink20dDddA	Canonical	N18K,preUGILink20dDddA	0.0268613	13.8533
Canonical_preUGILink6DddA	Canonical	preUGILink6DddA	0.0420204	15.2125			Canonical_V14A,P25K	Canonical	V14A,P25K	0.0315658	13.414			Canonical_V14A,N18K	Canonical	V14A,N18K	0.0233446	11.537			Canonical_NΔ5,N18K	Canonical	NΔ5,N18K	0.0294841	11.8964			Canonical_P25K,preUGILink20dDddA	Canonical	P25K,preUGILink20dDddA	0.032953	15.2366
Canonical_N20E,preUGILink6DddA	Canonical	N20E,preUGILink6DddA	0.0283592	10.3191			Canonical_V14K,P25A	Canonical	V14K,P25A	0.0440926	15.5297			Canonical_V14A,P25K	Canonical	V14A,P25K	0.0315658	13.414			Canonical_NΔ5,P25K	Canonical	NΔ5,P25K	0.0357659	13.8309			Canonical_N20D,D-9-GS	Canonical	N20D,D-9-GS	0.0303255	12.3469
Canonical_N18K,preUGILink6DddA	Canonical	N18K,preUGILink6DddA	0.0279411	10.3596			Canonical_N18K,P25A	Canonical	N18K,P25A	0.0247889	13.9782			Canonical_V14K,P25A	Canonical	V14K,P25A	0.0440926	15.5297			Canonical_NΔ5,T12K,V14K	Canonical	NΔ5,T12K,V14K	0.0297267	8.20585			Canonical_N18K,D-9-GS	Canonical	N18K,D-9-GS	0.0275838	13.0879
Canonical_P25K,preUGILink6DddA	Canonical	P25K,preUGILink6DddA	0.0278089	10.5207			Canonical_V14A,P25A	Canonical	V14A,P25A	0.046115	15.9158			Canonical_N18K,P25A	Canonical	N18K,P25A	0.0247889	13.9782			Canonical_NΔ5,T12K,N18K	Canonical	NΔ5,T12K,N18K	0.0272084	6.62169			Canonical_P25K,D-9-GS	Canonical	P25K,D-9-GS	0.0336551	13.5514
Canonical_preUGILink13DddA	Canonical	preUGILink13DddA	0.0572724	16.5983			Canonical_G7A,T9A	Canonical	G7A,T9A	0.0546325	13.8107			Canonical_V14A,P25A	Canonical	V14A,P25A	0.046115	15.9158			Canonical_NΔ5,T12K,P25K	Canonical	NΔ5,T12K,P25K	0.0304703	9.02054			D-6-GS_N20D,D-6-GS	D-6-GS	N20D,D-6-GS	0.0211054	7.94109
Canonical_N20E,preUGILink13DddA	Canonical	N20E,preUGILink13DddA	0.0319648	12.6835			Canonical_G7A,T12K	Canonical	G7A,T12K	0.0389323	10.0604			Canonical_G7A,T9A	Canonical	G7A,T9A	0.0546325	13.8107			Canonical_NΔ5,V14K,N18K	Canonical	NΔ5,V14K,N18K	0.0254498	7.0186			D-6-GS_N18K,D-6-GS	D-6-GS	N18K,D-6-GS	0.022084	10.4199
Canonical_N18K,preUGILink13DddA	Canonical	N18K,preUGILink13DddA	0.029598	11.925			Canonical_G7A,V14K	Canonical	G7A,V14K	0.0330947	10.3684			Canonical_G7A,T12K	Canonical	G7A,T12K	0.0389323	10.0604			Canonical_NΔ5,V14K,P25K	Canonical	NΔ5,V14K,P25K	0.0290798	10.1896			D-6-GS_P25K,D-6-GS	D-6-GS	P25K,D-6-GS	0.0267863	13.2047
Canonical_P25K,preUGILink13DddA	Canonical	P25K,preUGILink13DddA	0.0296068	10.8729			Canonical_G7A,N18K	Canonical	G7A,N18K	0.0193987	5.39231			Canonical_G7A,V14K	Canonical	G7A,V14K	0.0330947	10.3684			Canonical_NΔ5,N18K,P25K	Canonical	NΔ5,N18K,P25K	0.0249088	6.36573			E-6-GS_N20D,E-6-GS	E-6-GS	N20D,E-6-GS	0.0248757	9.85314
CΔ3_preUGILink6DddA	CΔ3	preUGILink6DddA	0.0327261	12.8236			Canonical_G7A,P25K	Canonical	G7A,P25K	0.0257731	8.69127			Canonical_G7A,N18K	Canonical	G7A,N18K	0.0193987	5.39231			Canonical_NΔ5,T12K,V14A	Canonical	NΔ5,T12K,V14A	0.0306738	9.23925			E-6-GS_N18K,E-6-GS	E-6-GS	N18K,E-6-GS	0.0230079	8.6953
CΔ3_N20E,preUGILink6DddA	CΔ3	N20E,preUGILink6DddA	0.0272807	7.1372			Canonical_G7A,V14A	Canonical	G7A,V14A	0.0327341	10.6179			Canonical_G7A,P25K	Canonical	G7A,P25K	0.0257731	8.69127			Canonical_NΔ5,T12K,P25A	Canonical	NΔ5,T12K,P25A	0.0328859	10.0029			E-6-GS_P25K,E-6-GS	E-6-GS	P25K,E-6-GS	0.0267723	11.1485
CΔ3_N18K,preUGILink6DddA	CΔ3	N18K,preUGILink6DddA	0.0330598	7.91246			Canonical_G7A,P25A	Canonical	G7A,P25A	0.0293135	10.8681			Canonical_G7A,V14A	Canonical	G7A,V14A	0.0327341	10.6179			Canonical_NΔ5,V14A,N18K	Canonical	NΔ5,V14A,N18K	0.0254986	4.03777			E-6-GS_E-6-GS,postUGILink20dDddI2K	E-6-GS	E-6-GS,postUGILink20dDddI2K	0.0222096	8.33752
CΔ3_P25K,preUGILink6DddA	CΔ3	P25K,preUGILink6DddA	0.0253778	5.92386			Canonical_T9A,T12K	Canonical	T9A,T12K	0.0515653	14.0302			Canonical_G7A,P25A	Canonical	G7A,P25A	0.0293135	10.8681			Canonical_NΔ5,V14A,P25K	Canonical	NΔ5,V14A,P25K	0.0279987	9.31735			endE-6-SG_E-6-GS,postUGILink20dDddI2K	endE-6-SG	E-6-GS,postUGILink20dDddI2K	0.0249161	10.8781
CΔ3_preUGILink13DddA	CΔ3	preUGILink13DddA	0.0396741	14.208			Canonical_T9A,V14K	Canonical	T9A,V14K	0.049982	14.4386			Canonical_T9A,T12K	Canonical	T9A,T12K	0.0515653	14.0302			Canonical_NΔ5,V14K,P25A	Canonical	NΔ5,V14K,P25A	0.0301031	10.6649			D-6-GS_D-6-GS,preUGILink6dDddA	D-6-GS	D-6-GS,preUGILink6dDddA	0.0245237	12.1689
CΔ3_N20E,preUGILink13DddA	CΔ3	N20E,preUGILink13DddA	0.0274948	9.16833			Canonical_T9A,N18K	Canonical	T9A,N18K	0.0270888	13.2752			Canonical_T9A,V14K	Canonical	T9A,V14K	0.049982	14.4386			Canonical_NΔ5,N18K,P25A	Canonical	NΔ5,N18K,P25A	0.026234	6.90923			endD-6-SG_D-6-GS,preUGILink6dDddA	endD-6-SG	D-6-GS,preUGILink6dDddA	0.0243282	12.4676
CΔ3_N18K,preUGILink13DddA	CΔ3	N18K,preUGILink13DddA	0.0265833	6.85786			Canonical_T9A,P25K	Canonical	T9A,P25K	0.037644	14.3472			Canonical_T9A,N18K	Canonical	T9A,N18K	0.0270888	13.2752			Canonical_NΔ5,V14A,P25A	Canonical	NΔ5,V14A,P25A	0.0301601	10.1785			Canonical_D-9-GS,preUGILink6dDddA	Canonical	D-9-GS,preUGILink6dDddA	0.0272877	14.0022
CΔ3_P25K,preUGILink13DddA	CΔ3	P25K,preUGILink13DddA	0.0264684	7.74174			Canonical_T9A,V14A	Canonical	T9A,V14A	0.0450836	14.0471			Canonical_T9A,P25K	Canonical	T9A,P25K	0.037644	14.3472			Canonical_NΔ5,G7A,T9A	Canonical	NΔ5,G7A,T9A	0.0554393	12.2127			E-6-GS_E-6-GS,preUGILink6dDddA	E-6-GS	E-6-GS,preUGILink6dDddA	0.024837	10.7978
							Canonical_T9A,P25A	Canonical	T9A,P25A	0.0537821	16.5444			Canonical_T9A,V14A	Canonical	T9A,V14A	0.0450836	14.0471			Canonical_NΔ5,G7A,T12K	Canonical	NΔ5,G7A,T12K	0.0390444	8.55736			endE-6-SG_E-6-GS,preUGILink6dDddA	endE-6-SG	E-6-GS,preUGILink6dDddA	0.0258324	12.5703
							Canonical_K5A,R6A	Canonical	K5A,R6A	0.0418794	13.6974			Canonical_T9A,P25A	Canonical	T9A,P25A	0.0537821	16.5444			Canonical_NΔ5,G7A,V14K	Canonical	NΔ5,G7A,V14K	0.0355329	9.46928			D-6-GS_D-6-GS,postUGILink20dDddI2K	D-6-GS	D-6-GS,postUGILink20dDddI2K	0.0216776	8.19499
							Canonical_K5A,G7A	Canonical	K5A,G7A	0.040663	12.863			Canonical_K5A,R6A	Canonical	K5A,R6A	0.0418794	13.6974			Canonical_NΔ5,G7A,N18K	Canonical	NΔ5,G7A,N18K	0.0261875	5.01666			endD-6-SG_D-6-GS,postUGILink20dDddI2K	endD-6-SG	D-6-GS,postUGILink20dDddI2K	0.0242559	9.32811
							Canonical_K5A,T9A	Canonical	K5A,T9A	0.0416205	14.4281			Canonical_K5A,G7A	Canonical	K5A,G7A	0.040663	12.863			Canonical_NΔ5,G7A,P25K	Canonical	NΔ5,G7A,P25K	0.0296032	7.18983			Canonical_D-9-GS,postUGILink20dDddI2K	Canonical	D-9-GS,postUGILink20dDddI2K	0.0249403	9.90812
							Canonical_K5A,V14A	Canonical	K5A,V14A	0.0409526	15.1995			Canonical_K5A,T9A	Canonical	K5A,T9A	0.0416205	14.4281			Canonical_NΔ5,G7A,V14A	Canonical	NΔ5,G7A,V14A	0.0345536	9.64379			CΔ3_Canonical	CΔ3	Canonical	0.0745091	19.5729
							Canonical_K5A,P25A	Canonical	K5A,P25A	0.0421204	15.9056			Canonical_K5A,V14A	Canonical	K5A,V14A	0.0409526	15.1995			Canonical_NΔ5,G7A,P25A	Canonical	NΔ5,G7A,P25A	0.034615	9.54759			CΔ3_N18K	CΔ3	N18K	0.0305619	16.9769
							Canonical_K5A,T12K	Canonical	K5A,T12K	0.0342486	10.274			Canonical_K5A,P25A	Canonical	K5A,P25A	0.0421204	15.9056			Canonical_NΔ5,T9A,T12K	Canonical	NΔ5,T9A,T12K	0.046734	12.1729			CΔ3_R6A,N18K	CΔ3	R6A,N18K	0.0199562	6.57423
							Canonical_K5A,V14K	Canonical	K5A,V14K	0.033409	11.1323			Canonical_K5A,T12K	Canonical	K5A,T12K	0.0342486	10.274			Canonical_NΔ5,T9A,V14K	Canonical	NΔ5,T9A,V14K	0.0301594	6.2713			CΔ3_G7A,N18K	CΔ3	G7A,N18K	0.0189283	4.70162
							Canonical_K5A,N18K	Canonical	K5A,N18K	0.0262267	12.4149			Canonical_K5A,V14K	Canonical	K5A,V14K	0.033409	11.1323			Canonical_NΔ5,T9A,N18K	Canonical	NΔ5,T9A,N18K	0.0269102	8.05453			CΔ3_N18K,P25K	CΔ3	N18K,P25K	0.0192986	8.19666
							Canonical_K5A,P25K	Canonical	K5A,P25K	0.0308453	12.8839			Canonical_K5A,N18K	Canonical	K5A,N18K	0.0262267	12.4149			Canonical_NΔ5,T9A,P25K	Canonical	NΔ5,T9A,P25K	0.0307037	9.7895			CΔ3_preUGILink6DddA	CΔ3	preUGILink6DddA	0.0265997	14.6306
							Canonical_R6A,G7A	Canonical	R6A,G7A	0.0422577	12.9408			Canonical_K5A,P25K	Canonical	K5A,P25K	0.0308453	12.8839			Canonical_NΔ5,T9A,V14A	Canonical	NΔ5,T9A,V14A	0.0361634	10.5831			CΔ3_preUGILink13DddA	CΔ3	preUGILink13DddA	0.0332996	15.6624
							Canonical_R6A,T9A	Canonical	R6A,T9A	0.049689	13.7518			Canonical_R6A,G7A	Canonical	R6A,G7A	0.0422577	12.9408			Canonical_NΔ5,T9A,P25A	Canonical	NΔ5,T9A,P25A	0.0398685	13.23			CΔ3_postUGILink20DddA	CΔ3	postUGILink20DddA	0.0494522	17.1208
							Canonical_R6A,T12K	Canonical	R6A,T12K	0.0338999	9.65614			Canonical_R6A,T9A	Canonical	R6A,T9A	0.049689	13.7518			CΔ3_Canonical	CΔ3	Canonical	0.0677631	18.1479			CΔ3_N20D,preUGILink6dDddA	CΔ3	N20D,preUGILink6dDddA	0.017316	7.9351
							Canonical_R6A,V14K	Canonical	R6A,V14K	0.032828	11.386			Canonical_R6A,T12K	Canonical	R6A,T12K	0.0338999	9.65614			CΔ3_K5A	CΔ3	K5A	0.0544637	17.0687			CΔ3_N20E,preUGILink6dDddA	CΔ3	N20E,preUGILink6dDddA	0.0186233	9.00709
							Canonical_R6A,N18K	Canonical	R6A,N18K	0.0217912	8.94233			Canonical_R6A,V14K	Canonical	R6A,V14K	0.032828	11.386			CΔ3_R6A	CΔ3	R6A	0.0499509	14.9766			CΔ3_N18K,preUGILink6dDddA	CΔ3	N18K,preUGILink6dDddA	0.0182145	7.42286
							Canonical_R6A,P25K	Canonical	R6A,P25K	0.0258548	8.98467			Canonical_R6A,N18K	Canonical	R6A,N18K	0.0217912	8.94233			CΔ3_G7A	CΔ3	G7A	0.0439305	13.351			CΔ3_P25K,preUGILink6dDddA	CΔ3	P25K,preUGILink6dDddA	0.0181839	7.90632
							Canonical_R6A,V14A	Canonical	R6A,V14A	0.0309797	9.68501			Canonical_R6A,P25K	Canonical	R6A,P25K	0.0258548	8.98467			CΔ3_T9A	CΔ3	T9A	0.0608772	16.588			CΔ3_N20D,preUGILink13dDddA	CΔ3	N20D,preUGILink13dDddA	0.0193122	10.0115
							Canonical_R6A,P25A	Canonical	R6A,P25A	0.032665	12.1461			Canonical_R6A,V14A	Canonical	R6A,V14A	0.0309797	9.68501			CΔ3_V14A	CΔ3	V14A	0.0536825	16.0263			CΔ3_N20E,preUGILink13dDddA	CΔ3	N20E,preUGILink13dDddA	0.020494	11.1848
														Canonical_R6A,P25A	Canonical	R6A,P25A	0.032665	12.1461			CΔ3_P25A	CΔ3	P25A	0.0531417	17.8005			CΔ3_N18K,preUGILink13dDddA	CΔ3	N18K,preUGILink13dDddA	0.0190622	8.9733
														CΔ3_Canonical	CΔ3	Canonical	0.0657539	17.5615			CΔ3_T12K	CΔ3	T12K	0.0598394	17.1107			CΔ3_P25K,preUGILink13dDddA	CΔ3	P25K,preUGILink13dDddA	0.0193881	10.7667
														CΔ3_K5A	CΔ3	K5A	0.0446	15.1861			CΔ3_V14K	CΔ3	V14K	0.0499439	15.6353			CΔ3_N20D,preUGILink20dDddA	CΔ3	N20D,preUGILink20dDddA	0.0203314	9.56643
														CΔ3_R6A	CΔ3	R6A	0.0403	13.3669			CΔ3_N18K	CΔ3	N18K	0.0289256	13.9342			CΔ3_N20E,preUGILink20dDddA	CΔ3	N20E,preUGILink20dDddA	0.0261086	13.3504
														CΔ3_G7A	CΔ3	G7A	0.0351475	12.2849			CΔ3_P25K	CΔ3	P25K	0.0414902	17.1422			CΔ3_N18K,preUGILink20dDddA	CΔ3	N18K,preUGILink20dDddA	0.0201039	9.81102
														CΔ3_T9A	CΔ3	T9A	0.0542887	17.0522			CΔ3_NΔ5	CΔ3	NΔ5	0.0573157	17.4645			CΔ3_P25K,preUGILink20dDddA	CΔ3	P25K,preUGILink20dDddA	0.022813	11.8779
														CΔ3_V14A	CΔ3	V14A	0.0437317	15.3347			CΔ3_NΔ5,R6A	CΔ3	NΔ5,R6A	0.0354996	10.9883			CΔ3_N20D,D-9-GS	CΔ3	N20D,D-9-GS	0.0216351	7.68898
														CΔ3_P25A	CΔ3	P25A	0.0471386	17.1192			CΔ3_NΔ5,G7A	CΔ3	NΔ5,G7A	0.0362029	10.4915			CΔ3_N18K,D-9-GS	CΔ3	N18K,D-9-GS	0.0194462	6.93793
														CΔ3_T12K	CΔ3	T12K	0.0506	16.2767			CΔ3_NΔ5,T9A	CΔ3	NΔ5,T9A	0.0463922	13.8366			CΔ3_P25K,D-9-GS	CΔ3	P25K,D-9-GS	0.0219496	9.06442
														CΔ3_V14K	CΔ3	V14K	0.0432	15.2799			CΔ3_NΔ5,V14A	CΔ3	NΔ5,V14A	0.0318103	12.3903			CΔ3_D-9-GS,postUGILink20dDddI2K	CΔ3	D-9-GS,postUGILink20dDddI2K	0.019908	6.13764
														CΔ3_N18K	CΔ3	N18K	0.0199525	12.6251			CΔ3_NΔ5,P25A	CΔ3	NΔ5,P25A	0.0301073	11.8996			CΔ3_D-9-GS,preUGILink6dDddA	CΔ3	D-9-GS,preUGILink6dDddA	0.0202315	9.2514
														CΔ3_P25K	CΔ3	P25K	0.0318748	14.0693			CΔ3_NΔ5,T12K	CΔ3	NΔ5,T12K	0.0367544	12.1077
														CΔ3_T12K,V14K	CΔ3	T12K,V14K	0.0215805	10.113			CΔ3_NΔ5,V14K	CΔ3	NΔ5,V14K	0.0321828	12.7218
														CΔ3_T12K,N18K	CΔ3	T12K,N18K	0.0158	6.582			CΔ3_NΔ5,N18K	CΔ3	NΔ5,N18K	0.020174	6.92136
														CΔ3_T12K,P25K	CΔ3	T12K,P25K	0.020833	10.5897			CΔ3_NΔ5,P25K	CΔ3	NΔ5,P25K	0.0239922	9.85223
														CΔ3_V14K,N18K	CΔ3	V14K,N18K	0.0178176	6.73146			CΔ3_NΔ5,T12K,V14K	CΔ3	NΔ5,T12K,V14K	0.0223005	5.80309
														CΔ3_V14K,P25K	CΔ3	V14K,P25K	0.0205	9.91866			CΔ3_NΔ5,T12K,N18K	CΔ3	NΔ5,T12K,N18K	0.0207616	4.27875
														CΔ3_N18K,P25K	CΔ3	N18K,P25K	0.0141	5.67262			CΔ3_NΔ5,T12K,P25K	CΔ3	NΔ5,T12K,P25K	0.0215018	6.57113
														CΔ3_T12K,V14A	CΔ3	T12K,V14A	0.025171	11.6494			CΔ3_NΔ5,V14K,N18K	CΔ3	NΔ5,V14K,N18K	0.0197418	3.52154
														CΔ3_T12K,P25A	CΔ3	T12K,P25A	0.0196	8.27575			CΔ3_NΔ5,V14K,P25K	CΔ3	NΔ5,V14K,P25K	0.0217617	7.07048
														CΔ3_V14A,N18K	CΔ3	V14A,N18K	0.0153217	7.71108			CΔ3_NΔ5,N18K,P25K	CΔ3	NΔ5,N18K,P25K	0.0198762	2.98722
														CΔ3_V14A,P25K	CΔ3	V14A,P25K	0.0195192	11.3836			CΔ3_NΔ5,T12K,V14A	CΔ3	NΔ5,T12K,V14A	0.0239729	7.93283
														CΔ3_V14K,P25A	CΔ3	V14K,P25A	0.0256	13.0488			CΔ3_NΔ5,T12K,P25A	CΔ3	NΔ5,T12K,P25A	0.0249368	8.39946
														CΔ3_N18K,P25A	CΔ3	N18K,P25A	0.0162	9.46538			CΔ3_NΔ5,V14A,N18K	CΔ3	NΔ5,V14A,N18K	0.0197489	2.27527
														CΔ3_V14A,P25A	CΔ3	V14A,P25A	0.0266	13.623			CΔ3_NΔ5,V14A,P25K	CΔ3	NΔ5,V14A,P25K	0.0213834	5.96204
														CΔ3_G7A,T9A	CΔ3	G7A,T9A	0.0345843	11.6626			CΔ3_NΔ5,V14K,P25A	CΔ3	NΔ5,V14K,P25A	0.022341	7.64119
														CΔ3_G7A,T12K	CΔ3	G7A,T12K	0.0274679	8.41614			CΔ3_NΔ5,N18K,P25A	CΔ3	NΔ5,N18K,P25A	0.0201605	3.54451
														CΔ3_G7A,V14K	CΔ3	G7A,V14K	0.0227	7.96603			CΔ3_NΔ5,V14A,P25A	CΔ3	NΔ5,V14A,P25A	0.0212734	6.58175
														CΔ3_G7A,N18K	CΔ3	G7A,N18K	0.0150062	3.01199			CΔ3_NΔ5,G7A,T9A	CΔ3	NΔ5,G7A,T9A	0.0407211	11.2085
														CΔ3_G7A,P25K	CΔ3	G7A,P25K	0.0175	5.6224			CΔ3_NΔ5,G7A,T12K	CΔ3	NΔ5,G7A,T12K	0.0285605	7.3369
														CΔ3_G7A,V14A	CΔ3	G7A,V14A	0.0222191	8.3811			CΔ3_NΔ5,G7A,V14K	CΔ3	NΔ5,G7A,V14K	0.025005	6.24654
														CΔ3_G7A,P25A	CΔ3	G7A,P25A	0.0199559	7.42471			CΔ3_NΔ5,G7A,N18K	CΔ3	NΔ5,G7A,N18K	0.0200754	2.64188
														CΔ3_T9A,T12K	CΔ3	T9A,T12K	0.0380421	13.1156			CΔ3_NΔ5,G7A,P25K	CΔ3	NΔ5,G7A,P25K	0.0238892	4.51881
														CΔ3_T9A,V14K	CΔ3	T9A,V14K	0.0308	12.9684			CΔ3_NΔ5,G7A,V14A	CΔ3	NΔ5,G7A,V14A	0.0247622	6.35332
														CΔ3_T9A,N18K	CΔ3	T9A,N18K	0.0172708	9.20822			CΔ3_NΔ5,G7A,P25A	CΔ3	NΔ5,G7A,P25A	0.0252631	6.36361
														CΔ3_T9A,P25K	CΔ3	T9A,P25K	0.0218226	11.2862			CΔ3_NΔ5,T9A,T12K	CΔ3	NΔ5,T9A,T12K	0.0342261	10.4571
														CΔ3_T9A,V14A	CΔ3	T9A,V14A	0.0279	12.4463			CΔ3_NΔ5,T9A,V14K	CΔ3	NΔ5,T9A,V14K	0.0220732	4.06044
														CΔ3_T9A,P25A	CΔ3	T9A,P25A	0.0279732	13.5071			CΔ3_NΔ5,T9A,N18K	CΔ3	NΔ5,T9A,N18K	0.0212868	4.39176
														CΔ3_K5A,R6A	CΔ3	K5A,R6A	0.0280276	10.5838			CΔ3_NΔ5,T9A,P25K	CΔ3	NΔ5,T9A,P25K	0.022844	6.34892
														CΔ3_K5A,G7A	CΔ3	K5A,G7A	0.0289798	10.4678			CΔ3_NΔ5,T9A,V14A	CΔ3	NΔ5,T9A,V14A	0.0244594	6.7837
														CΔ3_K5A,T9A	CΔ3	K5A,T9A	0.0301484	12.0777			CΔ3_NΔ5,T9A,P25A	CΔ3	NΔ5,T9A,P25A	0.0277337	9.50889
														CΔ3_K5A,V14A	CΔ3	K5A,V14A	0.0262	12.2396
														CΔ3_K5A,P25A	CΔ3	K5A,P25A	0.0249	12.7978
														CΔ3_K5A,T12K	CΔ3	K5A,T12K	0.0233	9.27703
														CΔ3_K5A,V14K	CΔ3	K5A,V14K	0.0205968	9.0368
														CΔ3_K5A,N18K	CΔ3	K5A,N18K	0.0181	8.18752
														CΔ3_K5A,P25K	CΔ3	K5A,P25K	0.0189072	8.88131
														CΔ3_R6A,G7A	CΔ3	R6A,G7A	0.02954	10.0865
														CΔ3_R6A,T9A	CΔ3	R6A,T9A	0.0328	10.4342
														CΔ3_R6A,T12K	CΔ3	R6A,T12K	0.0243	7.5774
														CΔ3_R6A,V14K	CΔ3	R6A,V14K	0.022691	8.82023
														CΔ3_R6A,N18K	CΔ3	R6A,N18K	0.0137681	3.76614
														CΔ3_R6A,P25K	CΔ3	R6A,P25K	0.0162	6.16405
														CΔ3_R6A,V14A	CΔ3	R6A,V14A	0.0198	6.68581
														CΔ3_R6A,P25A	CΔ3	R6A,P25A	0.0220775	9.15521

## Sheet: 6. HS variants
	Fig. S22a	G24-R1b+G32-R1b				Fig. S22b	G22-R13+G24-R13				Fig. S22c	G21-R6a+G32-R6a				Fig. S22d	G36-R6c+G212-R6c				Fig. S22e	G33-V1+G35-V1				Fig. S22f	G22-V2+G34-V2				Fig. S22g	G33-V5+G36-V5				Fig. S22h	R8-3i-ATP8+10-3ii-ATP8
	Average % off-target C•G-to-T•A editing	% on-target C•G-to-T•A editing				Average % off-target C•G-to-T•A editing	% on-target C•G-to-T•A editing				Average % off-target C•G-to-T•A editing	% on-target C•G-to-T•A editing				Average % off-target C•G-to-T•A editing	% on-target C•G-to-T•A editing				Average % off-target C•G-to-T•A editing	% on-target C•G-to-T•A editing				Average % off-target C•G-to-T•A editing	% on-target C•G-to-T•A editing				Average % off-target C•G-to-T•A editing	% on-target C•G-to-T•A editing				Average % off-target C•G-to-T•A editing	% on-target C•G-to-T•A editing
v7	0.237607	22.3813			v7	0.220223	23.3793			v7	0.384669	16.2777			v7	0.296994	27.1714			v7	0.305288	38.4247			v7	0.0258622	0.303939			v7	0.485506	33.8886			v7	0.199765	25.4057
v8	0.227886	23.4977			v8	0.215186	22.0344			v8	0.306982	15.8969			v8	0.268839	24.7965			v8	0.516444	38.6449			v8	0.217418	30.7259			v8	0.475127	34.4813			v8	0.206133	26.0695
v8HS1	0.0886881	25.3565			v8HS1	0.106773	21.3621			v8HS1	0.16393	26.7389			v8HS1	0.12986	38.0875			v8HS1	0.278683	48.3005			v8HS1	0.202347	30.9743			v8HS1	0.263251	41.4486			v8HS1	0.0893537	32.1557
v8HS2	0.0473329	9.6844			v8HS2	0.0499367	8.52243			v8HS2	0.072304	27.3402			v8HS2	0.0746019	32.5508			v8HS2	0.158987	53.5895			v8HS2	0.0895002	36.538			v8HS2	0.133778	41.1922			v8HS2	0.0490679	26.0393
v8HS3	0.0368827	3.16594			v8HS3	0.0383554	4.79377			v8HS3	0.0575821	24.9383			v8HS3	0.0609693	18.6098			v8HS3	0.134573	54.049			v8HS3	0.0441253	15.8396			v8HS3	0.108304	38.2935			v8HS3	0.0401197	20.8512
v8HS4	0.0338482	5.11489			v8HS4	0.0325391	2.083			v8HS4	0.0505667	21.9302			v8HS4	0.0550951	15.4496			v8HS4	0.106102	48.9056			v8HS4	0.0394892	9.60059			v8HS4	0.0969961	34.7967			v8HS4	0.0344322	13.6783
v8HS5	0.0317116	1.71829			v8HS5	0.0325756	1.10591			v8HS5	0.0408622	17.2748			v8HS5	0.0430838	5.87121			v8HS5	0.0973863	49.0039			v8HS5	0.0339278	5.30021			v8HS5	0.090633	23.0925			v8HS5	0.0303343	8.58956
Untreated	0.0292963	0.027979			Untreated	0.0269412	0.0476268			Untreated	0.0357104	0.0306015			Untreated	0.0364772	0.0301765			Untreated	0.118718	0.0521986			Untreated	0.0311282	3.10663			Untreated	0.0535226	0.0337726			Untreated	0.0270136	0.0628821
	Fig. S23a	ND1-Left+ND1-Right				Fig. S23b	ND2-Left+ND2-Right				Fig. S23c	ND4L-Left+ND4L-Right				Fig. S23d	ND4-Left+ND4-Right				Fig. S23e	ND5-Left+ND5-Right				Fig. S23f	ND52-Left+ND52-Right				Fig. S23g	COX1-Left+COX1-Right				Fig. S23h	COX2-Left+COX2-Right				Fig. S23i	CYB-Left+CYB-Right
	Average % off-target C•G-to-T•A editing	% on-target C•G-to-T•A editing				Average % off-target C•G-to-T•A editing	% on-target C•G-to-T•A editing				Average % off-target C•G-to-T•A editing	% on-target C•G-to-T•A editing				Average % off-target C•G-to-T•A editing	% on-target C•G-to-T•A editing				Average % off-target C•G-to-T•A editing	% on-target C•G-to-T•A editing				Average % off-target C•G-to-T•A editing	% on-target C•G-to-T•A editing				Average % off-target C•G-to-T•A editing	% on-target C•G-to-T•A editing				Average % off-target C•G-to-T•A editing	% on-target C•G-to-T•A editing				Average % off-target C•G-to-T•A editing
ZFD	0.0920873	24.0842			ZFD	0.409078	35.1356			ZFD	0.0865897	11.925			ZFD	0.0551954	7.5017			ZFD	0.0501218	3.49219			ZFD	0.0541393	17.393			ZFD	0.12367	3.022			ZFD	0.0839097	22.0252			ZFD	0.0530022	5.42015
v7	0.332898	41.7408			v7	1.07823	42.9027			v7	0.241299	22.4939			v7	0.186327	22.4665			v7	0.19027	21.1579			v7	0.493169	30.3511			v7	0.315499	26.4055			v7	0.347668	20.994			v7	0.32018	25.5204
v8	0.332867	42.0808			v8	1.00573	42.0179			v8	0.249746	22.0932			v8	0.182944	22.0033			v8	0.13794	20.1174			v8	0.435347	29.5332			v8	0.288011	26.4825			v8	0.348524	21.7797			v8	0.309943	25.3379
v8HS1	0.206097	48.2684			v8HS1	0.505569	17.2886			v8HS1	0.0682527	12.8654			v8HS1	0.0663686	16.0349			v8HS1	0.0376828	13.3519			v8HS1	0.117106	36.2061			v8HS1	0.14007	30.4018			v8HS1	0.142941	23.6407			v8HS1	0.200512	30.1025
Untreated	0.0429898	0.0413274			Untreated	0.0345939	0.0402639			Untreated	0.0222155	0.025728			Untreated	0.0269789	0.036251			Untreated	0.0230509	0.0404138			Untreated	0.0257776	0.0167403			Untreated	0.0468973	0.0198837			Untreated	0.0345019	0.0628328			Untreated	0.0353517	0.0346635
	Fig. S25g	LT51-Mt-tk+RB38-Mt-tk
	Average % off-target C•G-to-T•A editing	% on-target C•G-to-T•A editing
v7	0.259301	39.0984
v8	0.190267	30.1005
v8HS1	0.0342343	14.2781
v8HS2	0.025517	7.5406
v8HS3	0.0195299	2.24198
v8HS4	0.0193321	1.20495
v8HS5	0.0177291	0.317747
Untreated	0.0171744	0.0160077
	Fig. S26f	LB510-Nd1+RB54-Nd1
	Average % off-target C•G-to-T•A editing	% on-target C•G-to-T•A editing
v7	0.1228	26.861
v8	0.108756	22.4418
v8HS1	0.0316413	7.13525
v8HS2	0.0198307	1.82124
v8HS3	0.0192469	1.1061
v8HS4	0.0170895	0.0580856
v8HS5	0.0167451	0.0420231
Untreated	0.0159347	0.0108581

## Sheet: 7. Dose titration
Fig. S14c	R8-3i-ATP8+4-3i-ATP8
Dose	Duration	Average % off-target C•G-to-T•A editing	% on-target C•G-to-T•A editing
500 ng	72 hours	0.183454	17.2911
150 ng	72 hours	0.190405	18.9477
50 ng	72 hours	0.136588	16.3247
15 ng	72 hours	0.0888766	12.9212
5 ng	72 hours	0.0615324	8.16333
1.5 ng	72 hours	0.0430726	4.04651
0.5 ng	72 hours	0.0367904	1.35348
0.15 ng	72 hours	0.0343651	0.42914
Untreated	72 hours	0.0319486	0.0600139
500 ng	48 hours	0.179111	15.5758
150 ng	48 hours	0.141772	12.3935
50 ng	48 hours	0.114956	10.9452
15 ng	48 hours	0.0818304	8.89272
5 ng	48 hours	0.055591	5.6969
1.5 ng	48 hours	0.0415283	2.9318
0.5 ng	48 hours	0.0357098	1.05027
0.15 ng	48 hours	0.0337307	0.34085
Untreated	48 hours	0.0320238	0.0452556
500 ng	24 hours	0.0860269	7.53992
150 ng	24 hours	0.0687972	5.06932
50 ng	24 hours	0.0573913	3.89169
15 ng	24 hours	0.0465548	3.02726
5 ng	24 hours	0.0401273	1.85937
1.5 ng	24 hours	0.0339118	0.83547
0.5 ng	24 hours	0.0342359	0.369103
0.15 ng	24 hours	0.0344466	0.144163
Untreated	24 hours	0.0330731	0.04728
