# Supplementary material for: Compact zinc finger base editors that edit mitochondrial or nuclear DNA in vitro and in vivo
Source: Nat Commun. 2022 Nov 23;13:7204. doi: 10.1038/s41467-022-34784-7 (PMC9684478; doi:10.1038/s41467-022-34784-7)
Supplement: Supplementary file 5 — Supplementary Data 3 [file 41467_2022_34784_MOESM5_ESM.xlsx]

## Sheet: 1. Canonical ZF scaffold
Target DNA sequence (5' to 3')	ZF amino acid sequence	ZF nucleotide sequence
AAA	QRANLRA	cagagagctaatctcagggcc
AAC	DSGNLRV	gattcagggaatctccgggtt
AAG	RKDNLKN	cgaaaagataatctgaagaat
AAT	TTGNLTV	accactggaaacctcacggtg
ACA	SPADLTR	agtcctgcagatcttacccga
ACC	DKKDLTR	gacaagaaggatctgacacga
ACG	RTDTLRD	aggactgatacgctgcgcgat
ACT	THLDLIR	acccacctggacctcatcaga
AGA	QLAHLRA	caactcgctcatctgcgagca
AGC	ERSHLRE	gaacgaagccacctgcgcgaa
AGG	RSDHLTN	cgcagcgaccatttgactaac
AGT	HRTTLTN	caccgaacgaccttgactaac
ATA	QKSSLIA	cagaaatcttctttgatagct
ATC	RRSACRR	cggagatcagcctgtcgacgc
ATG	RRDELNV	aggcgggacgaactgaacgtg
ATT	HKNALQN	cacaaaaatgccttgcaaaac
CAA	QSGNLTE	caatctggcaatcttacagag
CAC	SKKALTE	tctaaaaaggcgctgacggag
CAG	RADNLTE	cgggcggataatctcactgag
CAT	TSGNLTE	acgagtggaaatcttacggaa
CCA	TSHSLTE	acgtcccacagtttgaccgaa
CCC	SKKHLAE	agcaagaaacaccttgcagaa
CCG	RNDTLTE	aggaatgatactcttaccgag
CCT	TKNSLTE	acaaagaacagcctcaccgag
CGA	QSGHLTE	cagtcagggcatctcacggag
CGC	HTGHLLE	cacacaggccatttgttggag
CGG	RSDKLTE	cggagtgataaactcaccgaa
CGT	SRRTCRA	tcacgacgcacctgtagagcg
CTA	QNSTLTE	cagaattcaactctcaccgaa
CTC	QRHHLVE	cagcgacaccatttggtcgag
CTG	RNDALTE	cggaacgatgcacttaccgag
CTT	TTGALTE	actacaggggctctcactgaa
GAA	QSSNLVR	cagagtagtaacctggtgagg
GAC	DPGNLVR	gatcccgggaacctcgttaga
GAG	RSDNLVR	cgctctgataacctggtcaga
GAT	TSGNLVR	actagcgggaacctcgtccgg
GCA	QSGDLRR	caaagcggggacttgagaagg
GCC	DCRDLAR	gattgccgagatcttgctcgg
GCG	RSDDLVR	cgctcagatgatctggttcgc
GCT	TSGELVR	acgtctggggagttggttagg
GGA	QRAHLER	caaagagcccatctggaaagg
GGC	DPGHLVR	gatcccggacacttggttcga
GGG	RSDKLVR	cgcagcgacaaactcgttaga
GGT	TSGHLVR	acttcaggccatcttgtaaga
GTA	QSSSLVR	caatcttcctcacttgtgagg
GTC	DPGALVR	gacccaggggctttggttcgg
GTG	RSDELVR	cggtcagatgagctggtacgc
GTT	TSGSLVR	acaagcggctctctcgttaga
TAA	QASNLIS	caagcctctaacttgattagc
TAC	SRGNLKS	agcaggggtaacttgaaatcc
TAG	REDNLHT	cgggaagacaaccttcatacg
TAT	ARGNLRT	gcacgcgggaacttgcggact
TCA	RSDHLTT	cgaagtgatcacttgacaacc
TCC	RSDERKR	cggtcagacgagagaaagcga
TCG	RLRALDR	cgcttgcgggcgctcgaccga
TCT	RLRDIQF	agactcagggatatacaattt
TGA	QAGHLAS	caagcgggccacctcgccagc
TGC	APKALGW	gccccaaaagcactgggctgg
TGG	RSDHLTT	cggagcgaccatctcactact
TGT	WRDSLLA	tggcgcgactcccttctcgcg
TTA	QKWPRDS	cagaagtggcccagggattca
TTC	DNSYLPR	gacaattcttacttgcccagg
TTG	RKDALRG	aggaaagatgcgcttagaggg
TTT	-	-
			3ZF arrays, canonical ZF scaffold
			ZF Name	Target sequence (5'-3')	Length	Duplicate ZF arrays?	ZF1	ZF2	ZF3	ZF1	ZF2	ZF3	ZF1	ZF2	ZF3	AA sequence		Nucleotide sequence
			G30-V3	GGCGGGGTC	9	FALSE	GTC	GGG	GGC	DPGALVR	RSDKLVR	DPGHLVR	gacccaggggctttggttcgg	cgcagcgacaaactcgttaga	gatcccggacacttggttcga	MAERPFQCRICMRNFSDPGALVRHIRTHTGEKPFACDICGRKFARSDKLVRHTKIHTGQKPFQCRICMRNFSDPGHLVRHTKIHLR	86	ATGGCTGAGAGGCCCTTCCAGTGTCGAATCTGCATGCGTAACTTCAGTgacccaggggctttggttcggCACATCCGCACCCACACCGGCGAGAAGCCTTTTGCCTGTGACATTTGTGGGAGGAAATTTGCCcgcagcgacaaactcgttagaCACACCAAAATACACACAGGCCAAAAGCCATTCCAATGTAGAATTTGTATGCGAAATTTTAGTgatcccggacacttggttcgaCATACCAAGATACACCTGCGG	258
			G31-V3	GGGGTCGAA	9	FALSE	GAA	GTC	GGG	QSSNLVR	DPGALVR	RSDKLVR	cagagtagtaacctggtgagg	gacccaggggctttggttcgg	cgcagcgacaaactcgttaga	MAERPFQCRICMRNFSQSSNLVRHIRTHTGEKPFACDICGRKFADPGALVRHTKIHTGQKPFQCRICMRNFSRSDKLVRHTKIHLR	86	ATGGCTGAGAGGCCCTTCCAGTGTCGAATCTGCATGCGTAACTTCAGTcagagtagtaacctggtgaggCACATCCGCACCCACACCGGCGAGAAGCCTTTTGCCTGTGACATTTGTGGGAGGAAATTTGCCgacccaggggctttggttcggCACACCAAAATACACACAGGCCAAAAGCCATTCCAATGTAGAATTTGTATGCGAAATTTTAGTcgcagcgacaaactcgttagaCATACCAAGATACACCTGCGG	258
			G36-V3	GGTGTTGAG	9	FALSE	GAG	GTT	GGT	RSDNLVR	TSGSLVR	TSGHLVR	cgctctgataacctggtcaga	acaagcggctctctcgttaga	acttcaggccatcttgtaaga	MAERPFQCRICMRNFSRSDNLVRHIRTHTGEKPFACDICGRKFATSGSLVRHTKIHTGQKPFQCRICMRNFSTSGHLVRHTKIHLR	86	ATGGCTGAGAGGCCCTTCCAGTGTCGAATCTGCATGCGTAACTTCAGTcgctctgataacctggtcagaCACATCCGCACCCACACCGGCGAGAAGCCTTTTGCCTGTGACATTTGTGGGAGGAAATTTGCCacaagcggctctctcgttagaCACACCAAAATACACACAGGCCAAAAGCCATTCCAATGTAGAATTTGTATGCGAAATTTTAGTacttcaggccatcttgtaagaCATACCAAGATACACCTGCGG	258
			4ZF arrays, canonical ZF scaffold
			Name	Target sequence (5'-3')	Length	Duplicate ZF arrays?	ZF1	ZF2	ZF3	ZF4	ZF1	ZF2	ZF3	ZF4	ZF1	ZF2	ZF3	ZF4	AA sequence		Nucleotide sequence
			G44-V1	GATGTAGAGGGT	12	FALSE	GGT	GAG	GTA	GAT	TSGHLVR	RSDNLVR	QSSSLVR	TSGNLVR	acttcaggccatcttgtaaga	cgctctgataacctggtcaga	caatcttcctcacttgtgagg	actagcgggaacctcgtccgg	MAERPFQCRICMRNFSTSGHLVRHIRTHTGEKPFACDICGRKFARSDNLVRHTKIHTGQKPFQCRICMRNFSQSSSLVRHIRTHTGEKPFACDICGRKFATSGNLVRHTKIHLR	114	ATGGCTGAGAGGCCCTTCCAGTGTCGAATCTGCATGCGTAACTTCAGTacttcaggccatcttgtaagaCACATCCGCACCCACACCGGCGAGAAGCCTTTTGCCTGTGACATTTGTGGGAGGAAATTTGCCcgctctgataacctggtcagaCACACCAAAATACACACAGGCCAAAAGCCATTCCAATGTAGAATTTGTATGCGAAATTTTAGTcaatcttcctcacttgtgaggCACATAAGGACACATACTGGGGAGAAACCTTTTGCTTGTGATATATGTGGCCGGAAATTCGCTactagcgggaacctcgtccggCATACCAAGATACACCTGCGG	342
			G40-V3	GGCGGGGTCGAA	12	FALSE	GAA	GTC	GGG	GGC	QSSNLVR	DPGALVR	RSDKLVR	DPGHLVR	cagagtagtaacctggtgagg	gacccaggggctttggttcgg	cgcagcgacaaactcgttaga	gatcccggacacttggttcga	MAERPFQCRICMRNFSQSSNLVRHIRTHTGEKPFACDICGRKFADPGALVRHTKIHTGQKPFQCRICMRNFSRSDKLVRHIRTHTGEKPFACDICGRKFADPGHLVRHTKIHLR	114	ATGGCTGAGAGGCCCTTCCAGTGTCGAATCTGCATGCGTAACTTCAGTcagagtagtaacctggtgaggCACATCCGCACCCACACCGGCGAGAAGCCTTTTGCCTGTGACATTTGTGGGAGGAAATTTGCCgacccaggggctttggttcggCACACCAAAATACACACAGGCCAAAAGCCATTCCAATGTAGAATTTGTATGCGAAATTTTAGTcgcagcgacaaactcgttagaCACATAAGGACACATACTGGGGAGAAACCTTTTGCTTGTGATATATGTGGCCGGAAATTCGCTgatcccggacacttggttcgaCATACCAAGATACACCTGCGG	342
			G41-V4	GCCGTAGTCGGT	12	FALSE	GGT	GTC	GTA	GCC	TSGHLVR	DPGALVR	QSSSLVR	DCRDLAR	acttcaggccatcttgtaaga	gacccaggggctttggttcgg	caatcttcctcacttgtgagg	gattgccgagatcttgctcgg	MAERPFQCRICMRNFSTSGHLVRHIRTHTGEKPFACDICGRKFADPGALVRHTKIHTGQKPFQCRICMRNFSQSSSLVRHIRTHTGEKPFACDICGRKFADCRDLARHTKIHLR	114	ATGGCTGAGAGGCCCTTCCAGTGTCGAATCTGCATGCGTAACTTCAGTacttcaggccatcttgtaagaCACATCCGCACCCACACCGGCGAGAAGCCTTTTGCCTGTGACATTTGTGGGAGGAAATTTGCCgacccaggggctttggttcggCACACCAAAATACACACAGGCCAAAAGCCATTCCAATGTAGAATTTGTATGCGAAATTTTAGTcaatcttcctcacttgtgaggCACATAAGGACACATACTGGGGAGAAACCTTTTGCTTGTGATATATGTGGCCGGAAATTCGCTgattgccgagatcttgctcggCATACCAAGATACACCTGCGG	342
			5ZF arrays, canonical ZF scaffold
			Name	Target sequence (5'-3')	Length	Duplicate ZF arrays?	ZF1	ZF2	ZF3	ZF4	ZF5	ZF1	ZF2	ZF3	ZF4	ZF5	ZF1	ZF2	ZF3	ZF4	ZF5	AA sequence		Nucleotide sequence
			G55-V1	GGCGGTGATGTAGAG	15	FALSE	GAG	GTA	GAT	GGT	GGC	RSDNLVR	QSSSLVR	TSGNLVR	TSGHLVR	DPGHLVR	cgctctgataacctggtcaga	caatcttcctcacttgtgagg	actagcgggaacctcgtccgg	acttcaggccatcttgtaaga	gatcccggacacttggttcga	MAERPFQCRICMRNFSRSDNLVRHIRTHTGEKPFACDICGRKFAQSSSLVRHTKIHTGQKPFQCRICMRNFSTSGNLVRHIRTHTGEKPFACDICGRKFATSGHLVRHTKIHTGEKPFQCRICMRKFADPGHLVRHTKIHLR	142	ATGGCTGAGAGGCCCTTCCAGTGTCGAATCTGCATGCGTAACTTCAGTcgctctgataacctggtcagaCACATCCGCACCCACACCGGCGAGAAGCCTTTTGCCTGTGACATTTGTGGGAGGAAATTTGCCcaatcttcctcacttgtgaggCACACCAAAATACACACAGGCCAAAAGCCATTCCAATGTAGAATTTGTATGCGAAATTTTAGTactagcgggaacctcgtccggCACATAAGGACACATACTGGGGAGAAACCTTTTGCTTGTGATATATGTGGCCGGAAATTCGCTacttcaggccatcttgtaagaCACACGAAAATCCACACAGGCGAAAAGCCATTCCAGTGCCGGATTTGTATGAGGAAGTTTGCGgatcccggacacttg…	426
			G54-V2	GTGGAGGCCGGAGCA	15	FALSE	GCA	GGA	GCC	GAG	GTG	QSGDLRR	QRAHLER	DCRDLAR	RSDNLVR	RSDELVR	caaagcggggacttgagaagg	caaagagcccatctggaaagg	gattgccgagatcttgctcgg	cgctctgataacctggtcaga	cggtcagatgagctggtacgc	MAERPFQCRICMRNFSQSGDLRRHIRTHTGEKPFACDICGRKFAQRAHLERHTKIHTGQKPFQCRICMRNFSDCRDLARHIRTHTGEKPFACDICGRKFARSDNLVRHTKIHTGEKPFQCRICMRKFARSDELVRHTKIHLR	142	ATGGCTGAGAGGCCCTTCCAGTGTCGAATCTGCATGCGTAACTTCAGTcaaagcggggacttgagaaggCACATCCGCACCCACACCGGCGAGAAGCCTTTTGCCTGTGACATTTGTGGGAGGAAATTTGCCcaaagagcccatctggaaaggCACACCAAAATACACACAGGCCAAAAGCCATTCCAATGTAGAATTTGTATGCGAAATTTTAGTgattgccgagatcttgctcggCACATAAGGACACATACTGGGGAGAAACCTTTTGCTTGTGATATATGTGGCCGGAAATTCGCTcgctctgataacctggtcagaCACACGAAAATCCACACAGGCGAAAAGCCATTCCAGTGCCGGATTTGTATGAGGAAGTTTGCGcggtcagatgagctg…	426
			G54-V4	GTAGGAGTTGAAGAT	15	FALSE	GAT	GAA	GTT	GGA	GTA	TSGNLVR	QSSNLVR	TSGSLVR	QRAHLER	QSSSLVR	actagcgggaacctcgtccgg	cagagtagtaacctggtgagg	acaagcggctctctcgttaga	caaagagcccatctggaaagg	caatcttcctcacttgtgagg	MAERPFQCRICMRNFSTSGNLVRHIRTHTGEKPFACDICGRKFAQSSNLVRHTKIHTGQKPFQCRICMRNFSTSGSLVRHIRTHTGEKPFACDICGRKFAQRAHLERHTKIHTGEKPFQCRICMRKFAQSSSLVRHTKIHLR	142	ATGGCTGAGAGGCCCTTCCAGTGTCGAATCTGCATGCGTAACTTCAGTactagcgggaacctcgtccggCACATCCGCACCCACACCGGCGAGAAGCCTTTTGCCTGTGACATTTGTGGGAGGAAATTTGCCcagagtagtaacctggtgaggCACACCAAAATACACACAGGCCAAAAGCCATTCCAATGTAGAATTTGTATGCGAAATTTTAGTacaagcggctctctcgttagaCACATAAGGACACATACTGGGGAGAAACCTTTTGCTTGTGATATATGTGGCCGGAAATTCGCTcaaagagcccatctggaaaggCACACGAAAATCCACACAGGCGAAAAGCCATTCCAGTGCCGGATTTGTATGAGGAAGTTTGCGcaatcttcctcactt…	426
			6ZF arrays, canonical ZF scaffold
			Name	Target sequence (5'-3')	Length	Duplicate ZF arrays?	ZF1	ZF2	ZF3	ZF4	ZF5	ZF6	ZF1	ZF2	ZF3	ZF4	ZF5	ZF6	ZF1	ZF2	ZF3	ZF4	ZF5	ZF6	AA sequence		Nucleotide sequence
			RB68-Mt-tk	GCATATCACTATGGAGAT	18	TRUE	GAT	GGA	TAT	CAC	TAT	GCA	TSGNLVR	QRAHLER	ARGNLRT	SKKALTE	ARGNLRT	QSGDLRR	actagcgggaacctcgtccgg	caaagagcccatctggaaagg	gcacgcgggaacttgcggact	tctaaaaaggcgctgacggag	gcacgcgggaacttgcggact	caaagcggggacttgagaagg	MAERPFQCRICMRNFSTSGNLVRHIRTHTGEKPFACDICGRKFAQRAHLERHTKIHTGQKPFQCRICMRNFSARGNLRTHIRTHTGEKPFACDICGRKFASKKALTEHTKIHTGQKPFQCRICMRKFAARGNLRTHIRTHTGEKPFQCRICMRNFSQSGDLRRHTKIHLR	170	ATGGCTGAGAGGCCCTTCCAGTGTCGAATCTGCATGCGTAACTTCAGTactagcgggaacctcgtccggCACATCCGCACCCACACCGGCGAGAAGCCTTTTGCCTGTGACATTTGTGGGAGGAAATTTGCCcaaagagcccatctggaaaggCACACCAAAATACACACAGGCCAAAAGCCATTCCAATGTAGAATTTGTATGCGAAATTTTAGTgcacgcgggaacttgcggactCACATAAGGACACATACTGGGGAGAAACCTTTTGCTTGTGATATATGTGGCCGGAAATTCGCTtctaaaaaggcgctgacggagCACACGAAAATCCACACAGGCCAGAAGCCATTCCAGTGCCGGATTTGTATGAGGAAGTTTGCGgcacgcgggaacttg…	510
			RT65-Nd1	ACCATAGCTATTATCCTT	18	FALSE	CTT	ATC	ATT	GCT	ATA	ACC	TTGALTE	RRSACRR	HKNALQN	TSGELVR	QKSSLIA	DKKDLTR	actacaggggctctcactgaa	cggagatcagcctgtcgacgc	cacaaaaatgccttgcaaaac	acgtctggggagttggttagg	cagaaatcttctttgatagct	gacaagaaggatctgacacga	MAERPFQCRICMRNFSTTGALTEHIRTHTGEKPFACDICGRKFARRSACRRHTKIHTGQKPFQCRICMRNFSHKNALQNHIRTHTGEKPFACDICGRKFATSGELVRHTKIHTGQKPFQCRICMRKFAQKSSLIAHIRTHTGEKPFQCRICMRNFSDKKDLTRHTKIHLR	170	ATGGCTGAGAGGCCCTTCCAGTGTCGAATCTGCATGCGTAACTTCAGTactacaggggctctcactgaaCACATCCGCACCCACACCGGCGAGAAGCCTTTTGCCTGTGACATTTGTGGGAGGAAATTTGCCcggagatcagcctgtcgacgcCACACCAAAATACACACAGGCCAAAAGCCATTCCAATGTAGAATTTGTATGCGAAATTTTAGTcacaaaaatgccttgcaaaacCACATAAGGACACATACTGGGGAGAAACCTTTTGCTTGTGATATATGTGGCCGGAAATTCGCTacgtctggggagttggttaggCACACGAAAATCCACACAGGCCAGAAGCCATTCCAGTGCCGGATTTGTATGAGGAAGTTTGCGcagaaatcttctttg…	510
			RB64-Nd1	AGGATAATAGCTATGGTT	18	TRUE	GTT	ATG	GCT	ATA	ATA	AGG	TSGSLVR	RRDELNV	TSGELVR	QKSSLIA	QKSSLIA	RSDHLTN	acaagcggctctctcgttaga	aggcgggacgaactgaacgtg	acgtctggggagttggttagg	cagaaatcttctttgatagct	cagaaatcttctttgatagct	cgcagcgaccatttgactaac	MAERPFQCRICMRNFSTSGSLVRHIRTHTGEKPFACDICGRKFARRDELNVHTKIHTGQKPFQCRICMRNFSTSGELVRHIRTHTGEKPFACDICGRKFAQKSSLIAHTKIHTGQKPFQCRICMRKFAQKSSLIAHIRTHTGEKPFQCRICMRNFSRSDHLTNHTKIHLR	170	ATGGCTGAGAGGCCCTTCCAGTGTCGAATCTGCATGCGTAACTTCAGTacaagcggctctctcgttagaCACATCCGCACCCACACCGGCGAGAAGCCTTTTGCCTGTGACATTTGTGGGAGGAAATTTGCCaggcgggacgaactgaacgtgCACACCAAAATACACACAGGCCAAAAGCCATTCCAATGTAGAATTTGTATGCGAAATTTTAGTacgtctggggagttggttaggCACATAAGGACACATACTGGGGAGAAACCTTTTGCTTGTGATATATGTGGCCGGAAATTCGCTcagaaatcttctttgatagctCACACGAAAATCCACACAGGCCAGAAGCCATTCCAGTGCCGGATTTGTATGAGGAAGTTTGCGcagaaatcttctttg…	510

## Sheet: 2. ZF scaffold X1
Target DNA sequence (5' to 3')	ZF amino acid sequence	ZF nucleotide sequence
AAA	QRANLRA	cagagagctaatctcagggcc
AAC	DSGNLRV	gattcagggaatctccgggtt
AAG	RKDNLKN	cgaaaagataatctgaagaat
AAT	TTGNLTV	accactggaaacctcacggtg
ACA	SPADLTR	agtcctgcagatcttacccga
ACC	DKKDLTR	gacaagaaggatctgacacga
ACG	RTDTLRD	aggactgatacgctgcgcgat
ACT	THLDLIR	acccacctggacctcatcaga
AGA	QLAHLRA	caactcgctcatctgcgagca
AGC	ERSHLRE	gaacgaagccacctgcgcgaa
AGG	RSDHLTN	cgcagcgaccatttgactaac
AGT	HRTTLTN	caccgaacgaccttgactaac
ATA	QKSSLIA	cagaaatcttctttgatagct
ATC	RRSACRR	cggagatcagcctgtcgacgc
ATG	RRDELNV	aggcgggacgaactgaacgtg
ATT	HKNALQN	cacaaaaatgccttgcaaaac
CAA	QSGNLTE	caatctggcaatcttacagag
CAC	SKKALTE	tctaaaaaggcgctgacggag
CAG	RADNLTE	cgggcggataatctcactgag
CAT	TSGNLTE	acgagtggaaatcttacggaa
CCA	TSHSLTE	acgtcccacagtttgaccgaa
CCC	SKKHLAE	agcaagaaacaccttgcagaa
CCG	RNDTLTE	aggaatgatactcttaccgag
CCT	TKNSLTE	acaaagaacagcctcaccgag
CGA	QSGHLTE	cagtcagggcatctcacggag
CGC	HTGHLLE	cacacaggccatttgttggag
CGG	RSDKLTE	cggagtgataaactcaccgaa
CGT	SRRTCRA	tcacgacgcacctgtagagcg
CTA	QNSTLTE	cagaattcaactctcaccgaa
CTC	QRHHLVE	cagcgacaccatttggtcgag
CTG	RNDALTE	cggaacgatgcacttaccgag
CTT	TTGALTE	actacaggggctctcactgaa
GAA	QSSNLVR	cagagtagtaacctggtgagg
GAC	DPGNLVR	gatcccgggaacctcgttaga
GAG	RSDNLVR	cgctctgataacctggtcaga
GAT	TSGNLVR	actagcgggaacctcgtccgg
GCA	QSGDLRR	caaagcggggacttgagaagg
GCC	DCRDLAR	gattgccgagatcttgctcgg
GCG	RSDDLVR	cgctcagatgatctggttcgc
GCT	TSGELVR	acgtctggggagttggttagg
GGA	QRAHLER	caaagagcccatctggaaagg
GGC	DPGHLVR	gatcccggacacttggttcga
GGG	RSDKLVR	cgcagcgacaaactcgttaga
GGT	TSGHLVR	acttcaggccatcttgtaaga
GTA	QSSSLVR	caatcttcctcacttgtgagg
GTC	DPGALVR	gacccaggggctttggttcgg
GTG	RSDELVR	cggtcagatgagctggtacgc
GTT	TSGSLVR	acaagcggctctctcgttaga
TAA	QASNLIS	caagcctctaacttgattagc
TAC	SRGNLKS	agcaggggtaacttgaaatcc
TAG	REDNLHT	cgggaagacaaccttcatacg
TAT	ARGNLRT	gcacgcgggaacttgcggact
TCA	RSDHLTT	cgaagtgatcacttgacaacc
TCC	RSDERKR	cggtcagacgagagaaagcga
TCG	RLRALDR	cgcttgcgggcgctcgaccga
TCT	RLRDIQF	agactcagggatatacaattt
TGA	QAGHLAS	caagcgggccacctcgccagc
TGC	APKALGW	gccccaaaagcactgggctgg
TGG	RSDHLTT	cggagcgaccatctcactact
TGT	WRDSLLA	tggcgcgactcccttctcgcg
TTA	QKWPRDS	cagaagtggcccagggattca
TTC	DNSYLPR	gacaattcttacttgcccagg
TTG	RKDALRG	aggaaagatgcgcttagaggg
TTT	-	-
			3ZF arrays, ZF scaffold X1
			ZF Name	Target sequence (5'-3')	Length	Duplicate ZF arrays?	ZF1	ZF2	ZF3	ZF1	ZF2	ZF3	ZF1	ZF2	ZF3	AA sequence		Nucleotide sequence
			G30-V3	GGCGGGGTC	9	FALSE	GTC	GGG	GGC	DPGALVR	RSDKLVR	DPGHLVR	gacccaggggctttggttcgg	cgcagcgacaaactcgttaga	gatcccggacacttggttcga	MAERPFACDICGRKFADPGALVRHIRTHTGEKPFACDICGRKFARSDKLVRHIRTHTGEKPFACDICGRKFADPGHLVRHTKIHLR	86	ATGGCTGAGAGGCCCTTCGCCTGCGATATATGTGGCAGGAAATTCGCTgacccaggggctttggttcggCACATCCGCACCCACACTGGCGAAAAGCCGTTTGCGTGTGACATCTGCGGACGCAAGTTTGCGcgcagcgacaaactcgttagaCATATAAGGACACACACCGGTGAGAAACCCTTCGCTTGCGACATTTGCGGGAGAAAGTTTGCAgatcccggacacttggttcgaCATACCAAGATACACCTGCGG	258
			G31-V3	GGGGTCGAA	9	FALSE	GAA	GTC	GGG	QSSNLVR	DPGALVR	RSDKLVR	cagagtagtaacctggtgagg	gacccaggggctttggttcgg	cgcagcgacaaactcgttaga	MAERPFACDICGRKFAQSSNLVRHIRTHTGEKPFACDICGRKFADPGALVRHIRTHTGEKPFACDICGRKFARSDKLVRHTKIHLR	86	ATGGCTGAGAGGCCCTTCGCCTGCGATATATGTGGCAGGAAATTCGCTcagagtagtaacctggtgaggCACATCCGCACCCACACTGGCGAAAAGCCGTTTGCGTGTGACATCTGCGGACGCAAGTTTGCGgacccaggggctttggttcggCATATAAGGACACACACCGGTGAGAAACCCTTCGCTTGCGACATTTGCGGGAGAAAGTTTGCAcgcagcgacaaactcgttagaCATACCAAGATACACCTGCGG	258
			G36-V3	GGTGTTGAG	9	FALSE	GAG	GTT	GGT	RSDNLVR	TSGSLVR	TSGHLVR	cgctctgataacctggtcaga	acaagcggctctctcgttaga	acttcaggccatcttgtaaga	MAERPFACDICGRKFARSDNLVRHIRTHTGEKPFACDICGRKFATSGSLVRHIRTHTGEKPFACDICGRKFATSGHLVRHTKIHLR	86	ATGGCTGAGAGGCCCTTCGCCTGCGATATATGTGGCAGGAAATTCGCTcgctctgataacctggtcagaCACATCCGCACCCACACTGGCGAAAAGCCGTTTGCGTGTGACATCTGCGGACGCAAGTTTGCGacaagcggctctctcgttagaCATATAAGGACACACACCGGTGAGAAACCCTTCGCTTGCGACATTTGCGGGAGAAAGTTTGCAacttcaggccatcttgtaagaCATACCAAGATACACCTGCGG	258
			4ZF arrays, ZF scaffold X1
			Name	Target sequence (5'-3')	Length	Duplicate ZF arrays?	ZF1	ZF2	ZF3	ZF4	ZF1	ZF2	ZF3	ZF4	ZF1	ZF2	ZF3	ZF4	AA sequence		Nucleotide sequence
			G44-V1	GATGTAGAGGGT	12	FALSE	GGT	GAG	GTA	GAT	TSGHLVR	RSDNLVR	QSSSLVR	TSGNLVR	acttcaggccatcttgtaaga	cgctctgataacctggtcaga	caatcttcctcacttgtgagg	actagcgggaacctcgtccgg	MAERPFACDICGRKFATSGHLVRHIRTHTGEKPFACDICGRKFARSDNLVRHIRTHTGEKPFACDICGRKFAQSSSLVRHIRTHTGEKPFACDICGRKFATSGNLVRHTKIHLR	114	ATGGCTGAGAGGCCCTTCGCCTGCGATATATGTGGCAGGAAATTCGCTacttcaggccatcttgtaagaCACATCCGCACCCACACTGGCGAAAAGCCGTTTGCGTGTGACATCTGCGGACGCAAGTTTGCGcgctctgataacctggtcagaCATATAAGGACACACACCGGTGAGAAACCCTTCGCTTGCGACATTTGCGGGAGAAAGTTTGCAcaatcttcctcacttgtgaggCACATTAGAACTCATACAGGGGAAAAACCATTTGCATGTGATATCTGTGGTCGGAAATTCGCCactagcgggaacctcgtccggCATACCAAGATACACCTGCGG	342
			G40-V3	GGCGGGGTCGAA	12	FALSE	GAA	GTC	GGG	GGC	QSSNLVR	DPGALVR	RSDKLVR	DPGHLVR	cagagtagtaacctggtgagg	gacccaggggctttggttcgg	cgcagcgacaaactcgttaga	gatcccggacacttggttcga	MAERPFACDICGRKFAQSSNLVRHIRTHTGEKPFACDICGRKFADPGALVRHIRTHTGEKPFACDICGRKFARSDKLVRHIRTHTGEKPFACDICGRKFADPGHLVRHTKIHLR	114	ATGGCTGAGAGGCCCTTCGCCTGCGATATATGTGGCAGGAAATTCGCTcagagtagtaacctggtgaggCACATCCGCACCCACACTGGCGAAAAGCCGTTTGCGTGTGACATCTGCGGACGCAAGTTTGCGgacccaggggctttggttcggCATATAAGGACACACACCGGTGAGAAACCCTTCGCTTGCGACATTTGCGGGAGAAAGTTTGCAcgcagcgacaaactcgttagaCACATTAGAACTCATACAGGGGAAAAACCATTTGCATGTGATATCTGTGGTCGGAAATTCGCCgatcccggacacttggttcgaCATACCAAGATACACCTGCGG	342
			G41-V4	GCCGTAGTCGGT	12	FALSE	GGT	GTC	GTA	GCC	TSGHLVR	DPGALVR	QSSSLVR	DCRDLAR	acttcaggccatcttgtaaga	gacccaggggctttggttcgg	caatcttcctcacttgtgagg	gattgccgagatcttgctcgg	MAERPFACDICGRKFATSGHLVRHIRTHTGEKPFACDICGRKFADPGALVRHIRTHTGEKPFACDICGRKFAQSSSLVRHIRTHTGEKPFACDICGRKFADCRDLARHTKIHLR	114	ATGGCTGAGAGGCCCTTCGCCTGCGATATATGTGGCAGGAAATTCGCTacttcaggccatcttgtaagaCACATCCGCACCCACACTGGCGAAAAGCCGTTTGCGTGTGACATCTGCGGACGCAAGTTTGCGgacccaggggctttggttcggCATATAAGGACACACACCGGTGAGAAACCCTTCGCTTGCGACATTTGCGGGAGAAAGTTTGCAcaatcttcctcacttgtgaggCACATTAGAACTCATACAGGGGAAAAACCATTTGCATGTGATATCTGTGGTCGGAAATTCGCCgattgccgagatcttgctcggCATACCAAGATACACCTGCGG	342
			5ZF arrays, ZF scaffold X1
			Name	Target sequence (5'-3')	Length	Duplicate ZF arrays?	ZF1	ZF2	ZF3	ZF4	ZF5	ZF1	ZF2	ZF3	ZF4	ZF5	ZF1	ZF2	ZF3	ZF4	ZF5	AA sequence		Nucleotide sequence
			G55-V1	GGCGGTGATGTAGAG	15	FALSE	GAG	GTA	GAT	GGT	GGC	RSDNLVR	QSSSLVR	TSGNLVR	TSGHLVR	DPGHLVR	cgctctgataacctggtcaga	caatcttcctcacttgtgagg	actagcgggaacctcgtccgg	acttcaggccatcttgtaaga	gatcccggacacttggttcga	MAERPFACDICGRKFARSDNLVRHIRTHTGEKPFACDICGRKFAQSSSLVRHIRTHTGEKPFACDICGRKFATSGNLVRHIRTHTGEKPFACDICGRKFATSGHLVRHIRTHTGEKPFACDICGRKFADPGHLVRHTKIHLR	142	ATGGCTGAGAGGCCCTTCGCCTGCGATATATGTGGCAGGAAATTCGCTcgctctgataacctggtcagaCACATCCGCACCCACACTGGCGAAAAGCCGTTTGCGTGTGACATCTGCGGACGCAAGTTTGCGcaatcttcctcacttgtgaggCATATAAGGACACACACCGGTGAGAAACCCTTCGCTTGCGACATTTGCGGGAGAAAGTTTGCAactagcgggaacctcgtccggCACATTAGAACTCATACAGGGGAAAAACCATTTGCATGTGATATCTGTGGTCGGAAATTCGCCacttcaggccatcttgtaagaCATATCCGAACGCATACGGGAGAGAAGCCTTTTGCTTGTGACATATGTGGACGAAAATTCGCAgatcccggacacttg…	426
			G54-V2	GTGGAGGCCGGAGCA	15	FALSE	GCA	GGA	GCC	GAG	GTG	QSGDLRR	QRAHLER	DCRDLAR	RSDNLVR	RSDELVR	caaagcggggacttgagaagg	caaagagcccatctggaaagg	gattgccgagatcttgctcgg	cgctctgataacctggtcaga	cggtcagatgagctggtacgc	MAERPFACDICGRKFAQSGDLRRHIRTHTGEKPFACDICGRKFAQRAHLERHIRTHTGEKPFACDICGRKFADCRDLARHIRTHTGEKPFACDICGRKFARSDNLVRHIRTHTGEKPFACDICGRKFARSDELVRHTKIHLR	142	ATGGCTGAGAGGCCCTTCGCCTGCGATATATGTGGCAGGAAATTCGCTcaaagcggggacttgagaaggCACATCCGCACCCACACTGGCGAAAAGCCGTTTGCGTGTGACATCTGCGGACGCAAGTTTGCGcaaagagcccatctggaaaggCATATAAGGACACACACCGGTGAGAAACCCTTCGCTTGCGACATTTGCGGGAGAAAGTTTGCAgattgccgagatcttgctcggCACATTAGAACTCATACAGGGGAAAAACCATTTGCATGTGATATCTGTGGTCGGAAATTCGCCcgctctgataacctggtcagaCATATCCGAACGCATACGGGAGAGAAGCCTTTTGCTTGTGACATATGTGGACGAAAATTCGCAcggtcagatgagctg…	426
			G54-V4	GTAGGAGTTGAAGAT	15	FALSE	GAT	GAA	GTT	GGA	GTA	TSGNLVR	QSSNLVR	TSGSLVR	QRAHLER	QSSSLVR	actagcgggaacctcgtccgg	cagagtagtaacctggtgagg	acaagcggctctctcgttaga	caaagagcccatctggaaagg	caatcttcctcacttgtgagg	MAERPFACDICGRKFATSGNLVRHIRTHTGEKPFACDICGRKFAQSSNLVRHIRTHTGEKPFACDICGRKFATSGSLVRHIRTHTGEKPFACDICGRKFAQRAHLERHIRTHTGEKPFACDICGRKFAQSSSLVRHTKIHLR	142	ATGGCTGAGAGGCCCTTCGCCTGCGATATATGTGGCAGGAAATTCGCTactagcgggaacctcgtccggCACATCCGCACCCACACTGGCGAAAAGCCGTTTGCGTGTGACATCTGCGGACGCAAGTTTGCGcagagtagtaacctggtgaggCATATAAGGACACACACCGGTGAGAAACCCTTCGCTTGCGACATTTGCGGGAGAAAGTTTGCAacaagcggctctctcgttagaCACATTAGAACTCATACAGGGGAAAAACCATTTGCATGTGATATCTGTGGTCGGAAATTCGCCcaaagagcccatctggaaaggCATATCCGAACGCATACGGGAGAGAAGCCTTTTGCTTGTGACATATGTGGACGAAAATTCGCAcaatcttcctcactt…	426
			6ZF arrays, ZF scaffold X1
			Name	Target sequence (5'-3')	Length	Duplicate ZF arrays?	ZF1	ZF2	ZF3	ZF4	ZF5	ZF6	ZF1	ZF2	ZF3	ZF4	ZF5	ZF6	ZF1	ZF2	ZF3	ZF4	ZF5	ZF6	AA sequence		Nucleotide sequence
			RB68-Mt-tk	GCATATCACTATGGAGAT	18	TRUE	GAT	GGA	TAT	CAC	TAT	GCA	TSGNLVR	QRAHLER	ARGNLRT	SKKALTE	ARGNLRT	QSGDLRR	actagcgggaacctcgtccgg	caaagagcccatctggaaagg	gcacgcgggaacttgcggact	tctaaaaaggcgctgacggag	gcacgcgggaacttgcggact	caaagcggggacttgagaagg	MAERPFACDICGRKFATSGNLVRHIRTHTGEKPFACDICGRKFAQRAHLERHIRTHTGEKPFACDICGRKFAARGNLRTHIRTHTGEKPFACDICGRKFASKKALTEHIRTHTGEKPFACDICGRKFAARGNLRTHIRTHTGEKPFACDICGRKFAQSGDLRRHTKIHLR	170	ATGGCTGAGAGGCCCTTCGCCTGCGATATATGTGGCAGGAAATTCGCTactagcgggaacctcgtccggCACATCCGCACCCACACTGGCGAAAAGCCGTTTGCGTGTGACATCTGCGGACGCAAGTTTGCGcaaagagcccatctggaaaggCATATAAGGACACACACCGGTGAGAAACCCTTCGCTTGCGACATTTGCGGGAGAAAGTTTGCAgcacgcgggaacttgcggactCACATTAGAACTCATACAGGGGAAAAACCATTTGCATGTGATATCTGTGGTCGGAAATTCGCCtctaaaaaggcgctgacggagCATATCCGAACGCATACGGGAGAGAAGCCTTTTGCTTGTGACATATGTGGACGAAAATTCGCAgcacgcgggaacttg…	510
			RT65-Nd1	ACCATAGCTATTATCCTT	18	FALSE	CTT	ATC	ATT	GCT	ATA	ACC	TTGALTE	RRSACRR	HKNALQN	TSGELVR	QKSSLIA	DKKDLTR	actacaggggctctcactgaa	cggagatcagcctgtcgacgc	cacaaaaatgccttgcaaaac	acgtctggggagttggttagg	cagaaatcttctttgatagct	gacaagaaggatctgacacga	MAERPFACDICGRKFATTGALTEHIRTHTGEKPFACDICGRKFARRSACRRHIRTHTGEKPFACDICGRKFAHKNALQNHIRTHTGEKPFACDICGRKFATSGELVRHIRTHTGEKPFACDICGRKFAQKSSLIAHIRTHTGEKPFACDICGRKFADKKDLTRHTKIHLR	170	ATGGCTGAGAGGCCCTTCGCCTGCGATATATGTGGCAGGAAATTCGCTactacaggggctctcactgaaCACATCCGCACCCACACTGGCGAAAAGCCGTTTGCGTGTGACATCTGCGGACGCAAGTTTGCGcggagatcagcctgtcgacgcCATATAAGGACACACACCGGTGAGAAACCCTTCGCTTGCGACATTTGCGGGAGAAAGTTTGCAcacaaaaatgccttgcaaaacCACATTAGAACTCATACAGGGGAAAAACCATTTGCATGTGATATCTGTGGTCGGAAATTCGCCacgtctggggagttggttaggCATATCCGAACGCATACGGGAGAGAAGCCTTTTGCTTGTGACATATGTGGACGAAAATTCGCAcagaaatcttctttg…	510
			RB64-Nd1	AGGATAATAGCTATGGTT	18	TRUE	GTT	ATG	GCT	ATA	ATA	AGG	TSGSLVR	RRDELNV	TSGELVR	QKSSLIA	QKSSLIA	RSDHLTN	acaagcggctctctcgttaga	aggcgggacgaactgaacgtg	acgtctggggagttggttagg	cagaaatcttctttgatagct	cagaaatcttctttgatagct	cgcagcgaccatttgactaac	MAERPFACDICGRKFATSGSLVRHIRTHTGEKPFACDICGRKFARRDELNVHIRTHTGEKPFACDICGRKFATSGELVRHIRTHTGEKPFACDICGRKFAQKSSLIAHIRTHTGEKPFACDICGRKFAQKSSLIAHIRTHTGEKPFACDICGRKFARSDHLTNHTKIHLR	170	ATGGCTGAGAGGCCCTTCGCCTGCGATATATGTGGCAGGAAATTCGCTacaagcggctctctcgttagaCACATCCGCACCCACACTGGCGAAAAGCCGTTTGCGTGTGACATCTGCGGACGCAAGTTTGCGaggcgggacgaactgaacgtgCATATAAGGACACACACCGGTGAGAAACCCTTCGCTTGCGACATTTGCGGGAGAAAGTTTGCAacgtctggggagttggttaggCACATTAGAACTCATACAGGGGAAAAACCATTTGCATGTGATATCTGTGGTCGGAAATTCGCCcagaaatcttctttgatagctCATATCCGAACGCATACGGGAGAGAAGCCTTTTGCTTGTGACATATGTGGACGAAAATTCGCAcagaaatcttctttg…	510

## Sheet: 3. ZF scaffold AGKS
Target DNA sequence (5' to 3')	ZF amino acid sequence	ZF nucleotide sequence
AAA	QRANLRA	cagagagctaatctcagggcc
AAC	DSGNLRV	gattcagggaatctccgggtt
AAG	RKDNLKN	cgaaaagataatctgaagaat
AAT	TTGNLTV	accactggaaacctcacggtg
ACA	SPADLTR	agtcctgcagatcttacccga
ACC	DKKDLTR	gacaagaaggatctgacacga
ACG	RTDTLRD	aggactgatacgctgcgcgat
ACT	THLDLIR	acccacctggacctcatcaga
AGA	QLAHLRA	caactcgctcatctgcgagca
AGC	ERSHLRE	gaacgaagccacctgcgcgaa
AGG	RSDHLTN	cgcagcgaccatttgactaac
AGT	HRTTLTN	caccgaacgaccttgactaac
ATA	QKSSLIA	cagaaatcttctttgatagct
ATC	RRSACRR	cggagatcagcctgtcgacgc
ATG	RRDELNV	aggcgggacgaactgaacgtg
ATT	HKNALQN	cacaaaaatgccttgcaaaac
CAA	QSGNLTE	caatctggcaatcttacagag
CAC	SKKALTE	tctaaaaaggcgctgacggag
CAG	RADNLTE	cgggcggataatctcactgag
CAT	TSGNLTE	acgagtggaaatcttacggaa
CCA	TSHSLTE	acgtcccacagtttgaccgaa
CCC	SKKHLAE	agcaagaaacaccttgcagaa
CCG	RNDTLTE	aggaatgatactcttaccgag
CCT	TKNSLTE	acaaagaacagcctcaccgag
CGA	QSGHLTE	cagtcagggcatctcacggag
CGC	HTGHLLE	cacacaggccatttgttggag
CGG	RSDKLTE	cggagtgataaactcaccgaa
CGT	SRRTCRA	tcacgacgcacctgtagagcg
CTA	QNSTLTE	cagaattcaactctcaccgaa
CTC	QRHHLVE	cagcgacaccatttggtcgag
CTG	RNDALTE	cggaacgatgcacttaccgag
CTT	TTGALTE	actacaggggctctcactgaa
GAA	QSSNLVR	cagagtagtaacctggtgagg
GAC	DPGNLVR	gatcccgggaacctcgttaga
GAG	RSDNLVR	cgctctgataacctggtcaga
GAT	TSGNLVR	actagcgggaacctcgtccgg
GCA	QSGDLRR	caaagcggggacttgagaagg
GCC	DCRDLAR	gattgccgagatcttgctcgg
GCG	RSDDLVR	cgctcagatgatctggttcgc
GCT	TSGELVR	acgtctggggagttggttagg
GGA	QRAHLER	caaagagcccatctggaaagg
GGC	DPGHLVR	gatcccggacacttggttcga
GGG	RSDKLVR	cgcagcgacaaactcgttaga
GGT	TSGHLVR	acttcaggccatcttgtaaga
GTA	QSSSLVR	caatcttcctcacttgtgagg
GTC	DPGALVR	gacccaggggctttggttcgg
GTG	RSDELVR	cggtcagatgagctggtacgc
GTT	TSGSLVR	acaagcggctctctcgttaga
TAA	QASNLIS	caagcctctaacttgattagc
TAC	SRGNLKS	agcaggggtaacttgaaatcc
TAG	REDNLHT	cgggaagacaaccttcatacg
TAT	ARGNLRT	gcacgcgggaacttgcggact
TCA	RSDHLTT	cgaagtgatcacttgacaacc
TCC	RSDERKR	cggtcagacgagagaaagcga
TCG	RLRALDR	cgcttgcgggcgctcgaccga
TCT	RLRDIQF	agactcagggatatacaattt
TGA	QAGHLAS	caagcgggccacctcgccagc
TGC	APKALGW	gccccaaaagcactgggctgg
TGG	RSDHLTT	cggagcgaccatctcactact
TGT	WRDSLLA	tggcgcgactcccttctcgcg
TTA	QKWPRDS	cagaagtggcccagggattca
TTC	DNSYLPR	gacaattcttacttgcccagg
TTG	RKDALRG	aggaaagatgcgcttagaggg
TTT	-	-
			3ZF arrays, ZF scaffold AGKS
			ZF Name	Target sequence (5'-3')	Length	Duplicate ZF arrays?	ZF1	ZF2	ZF3	ZF1	ZF2	ZF3	ZF1	ZF2	ZF3	AA sequence		Nucleotide sequence
			G30-V3	GGCGGGGTC	9	FALSE	GTC	GGG	GGC	DPGALVR	RSDKLVR	DPGHLVR	gacccaggggctttggttcgg	cgcagcgacaaactcgttaga	gatcccggacacttggttcga	MAERPYACPECGKSFSDPGALVRHIRTHTGEKPYACPECGKSFSRSDKLVRHIRTHTGEKPYACPECGKSFSDPGHLVRHTKIHLR	86	ATGGCTGAGAGGCCCTATGCTTGCCCTGAGTGCGGTAAAAGCTTTTCTgacccaggggctttggttcggCACATCCGCACCCACACCGGCGAGAAGCCTTACGCATGTCCAGAGTGTGGGAAGTCATTCTCTcgcagcgacaaactcgttagaCATATCAGAACCCACACTGGCGAAAAGCCGTACGCTTGCCCAGAATGCGGTAAGTCCTTCTCTgatcccggacacttggttcgaCATACCAAGATACACCTGCGG	258
			G31-V3	GGGGTCGAA	9	FALSE	GAA	GTC	GGG	QSSNLVR	DPGALVR	RSDKLVR	cagagtagtaacctggtgagg	gacccaggggctttggttcgg	cgcagcgacaaactcgttaga	MAERPYACPECGKSFSQSSNLVRHIRTHTGEKPYACPECGKSFSDPGALVRHIRTHTGEKPYACPECGKSFSRSDKLVRHTKIHLR	86	ATGGCTGAGAGGCCCTATGCTTGCCCTGAGTGCGGTAAAAGCTTTTCTcagagtagtaacctggtgaggCACATCCGCACCCACACCGGCGAGAAGCCTTACGCATGTCCAGAGTGTGGGAAGTCATTCTCTgacccaggggctttggttcggCATATCAGAACCCACACTGGCGAAAAGCCGTACGCTTGCCCAGAATGCGGTAAGTCCTTCTCTcgcagcgacaaactcgttagaCATACCAAGATACACCTGCGG	258
			G36-V3	GGTGTTGAG	9	FALSE	GAG	GTT	GGT	RSDNLVR	TSGSLVR	TSGHLVR	cgctctgataacctggtcaga	acaagcggctctctcgttaga	acttcaggccatcttgtaaga	MAERPYACPECGKSFSRSDNLVRHIRTHTGEKPYACPECGKSFSTSGSLVRHIRTHTGEKPYACPECGKSFSTSGHLVRHTKIHLR	86	ATGGCTGAGAGGCCCTATGCTTGCCCTGAGTGCGGTAAAAGCTTTTCTcgctctgataacctggtcagaCACATCCGCACCCACACCGGCGAGAAGCCTTACGCATGTCCAGAGTGTGGGAAGTCATTCTCTacaagcggctctctcgttagaCATATCAGAACCCACACTGGCGAAAAGCCGTACGCTTGCCCAGAATGCGGTAAGTCCTTCTCTacttcaggccatcttgtaagaCATACCAAGATACACCTGCGG	258
			4ZF arrays, ZF scaffold AGKS
			Name	Target sequence (5'-3')	Length	Duplicate ZF arrays?	ZF1	ZF2	ZF3	ZF4	ZF1	ZF2	ZF3	ZF4	ZF1	ZF2	ZF3	ZF4	AA sequence		Nucleotide sequence
			G44-V1	GATGTAGAGGGT	12	FALSE	GGT	GAG	GTA	GAT	TSGHLVR	RSDNLVR	QSSSLVR	TSGNLVR	acttcaggccatcttgtaaga	cgctctgataacctggtcaga	caatcttcctcacttgtgagg	actagcgggaacctcgtccgg	MAERPYACPECGKSFSTSGHLVRHIRTHTGEKPYACPECGKSFSRSDNLVRHIRTHTGEKPYACPECGKSFSQSSSLVRHIRTHTGEKPYACPECGKSFSTSGNLVRHTKIHLR	114	ATGGCTGAGAGGCCCTATGCTTGCCCTGAGTGCGGTAAAAGCTTTTCTacttcaggccatcttgtaagaCACATCCGCACCCACACCGGCGAGAAGCCTTACGCATGTCCAGAGTGTGGGAAGTCATTCTCTcgctctgataacctggtcagaCATATTCGCACCCATACAGGAGAAAAGCCCTATGCCTGCCCTGAGTGCGGAAAGTCCTTTAGCcaatcttcctcacttgtgaggCACATAAGGACACATACTGGGGAGAAACCTTACGCGTGTCCGGAATGTGGCAAGAGTTTTTCCactagcgggaacctcgtccggCATACCAAGATACACCTGCGG	342
			G40-V3	GGCGGGGTCGAA	12	FALSE	GAA	GTC	GGG	GGC	QSSNLVR	DPGALVR	RSDKLVR	DPGHLVR	cagagtagtaacctggtgagg	gacccaggggctttggttcgg	cgcagcgacaaactcgttaga	gatcccggacacttggttcga	MAERPYACPECGKSFSQSSNLVRHIRTHTGEKPYACPECGKSFSDPGALVRHIRTHTGEKPYACPECGKSFSRSDKLVRHIRTHTGEKPYACPECGKSFSDPGHLVRHTKIHLR	114	ATGGCTGAGAGGCCCTATGCTTGCCCTGAGTGCGGTAAAAGCTTTTCTcagagtagtaacctggtgaggCACATCCGCACCCACACCGGCGAGAAGCCTTACGCATGTCCAGAGTGTGGGAAGTCATTCTCTgacccaggggctttggttcggCATATTCGCACCCATACAGGAGAAAAGCCCTATGCCTGCCCTGAGTGCGGAAAGTCCTTTAGCcgcagcgacaaactcgttagaCACATAAGGACACATACTGGGGAGAAACCTTACGCGTGTCCGGAATGTGGCAAGAGTTTTTCCgatcccggacacttggttcgaCATACCAAGATACACCTGCGG	342
			G41-V4	GCCGTAGTCGGT	12	FALSE	GGT	GTC	GTA	GCC	TSGHLVR	DPGALVR	QSSSLVR	DCRDLAR	acttcaggccatcttgtaaga	gacccaggggctttggttcgg	caatcttcctcacttgtgagg	gattgccgagatcttgctcgg	MAERPYACPECGKSFSTSGHLVRHIRTHTGEKPYACPECGKSFSDPGALVRHIRTHTGEKPYACPECGKSFSQSSSLVRHIRTHTGEKPYACPECGKSFSDCRDLARHTKIHLR	114	ATGGCTGAGAGGCCCTATGCTTGCCCTGAGTGCGGTAAAAGCTTTTCTacttcaggccatcttgtaagaCACATCCGCACCCACACCGGCGAGAAGCCTTACGCATGTCCAGAGTGTGGGAAGTCATTCTCTgacccaggggctttggttcggCATATTCGCACCCATACAGGAGAAAAGCCCTATGCCTGCCCTGAGTGCGGAAAGTCCTTTAGCcaatcttcctcacttgtgaggCACATAAGGACACATACTGGGGAGAAACCTTACGCGTGTCCGGAATGTGGCAAGAGTTTTTCCgattgccgagatcttgctcggCATACCAAGATACACCTGCGG	342
			5ZF arrays, ZF scaffold AGKS
			Name	Target sequence (5'-3')	Length	Duplicate ZF arrays?	ZF1	ZF2	ZF3	ZF4	ZF5	ZF1	ZF2	ZF3	ZF4	ZF5	ZF1	ZF2	ZF3	ZF4	ZF5	AA sequence		Nucleotide sequence
			G55-V1	GGCGGTGATGTAGAG	15	FALSE	GAG	GTA	GAT	GGT	GGC	RSDNLVR	QSSSLVR	TSGNLVR	TSGHLVR	DPGHLVR	cgctctgataacctggtcaga	caatcttcctcacttgtgagg	actagcgggaacctcgtccgg	acttcaggccatcttgtaaga	gatcccggacacttggttcga	MAERPYACPECGKSFSRSDNLVRHIRTHTGEKPYACPECGKSFSQSSSLVRHIRTHTGEKPYACPECGKSFSTSGNLVRHIRTHTGEKPYACPECGKSFSTSGHLVRHIRTHTGEKPYACPECGKSFSDPGHLVRHTKIHLR	142	ATGGCTGAGAGGCCCTATGCTTGCCCTGAGTGCGGTAAAAGCTTTTCTcgctctgataacctggtcagaCACATCCGCACCCACACCGGCGAGAAGCCTTACGCATGTCCAGAGTGTGGGAAGTCATTCTCTcaatcttcctcacttgtgaggCATATTCGCACCCATACAGGAGAAAAGCCCTATGCCTGCCCTGAGTGCGGAAAGTCCTTTAGCactagcgggaacctcgtccggCACATAAGGACACATACTGGGGAGAAACCTTACGCGTGTCCGGAATGTGGCAAGAGTTTTTCCacttcaggccatcttgtaagaCATATCAGAACCCACACTGGCGAAAAGCCGTACGCTTGCCCAGAATGCGGTAAGTCCTTCTCTgatcccggacacttg…	426
			G54-V2	GTGGAGGCCGGAGCA	15	FALSE	GCA	GGA	GCC	GAG	GTG	QSGDLRR	QRAHLER	DCRDLAR	RSDNLVR	RSDELVR	caaagcggggacttgagaagg	caaagagcccatctggaaagg	gattgccgagatcttgctcgg	cgctctgataacctggtcaga	cggtcagatgagctggtacgc	MAERPYACPECGKSFSQSGDLRRHIRTHTGEKPYACPECGKSFSQRAHLERHIRTHTGEKPYACPECGKSFSDCRDLARHIRTHTGEKPYACPECGKSFSRSDNLVRHIRTHTGEKPYACPECGKSFSRSDELVRHTKIHLR	142	ATGGCTGAGAGGCCCTATGCTTGCCCTGAGTGCGGTAAAAGCTTTTCTcaaagcggggacttgagaaggCACATCCGCACCCACACCGGCGAGAAGCCTTACGCATGTCCAGAGTGTGGGAAGTCATTCTCTcaaagagcccatctggaaaggCATATTCGCACCCATACAGGAGAAAAGCCCTATGCCTGCCCTGAGTGCGGAAAGTCCTTTAGCgattgccgagatcttgctcggCACATAAGGACACATACTGGGGAGAAACCTTACGCGTGTCCGGAATGTGGCAAGAGTTTTTCCcgctctgataacctggtcagaCATATCAGAACCCACACTGGCGAAAAGCCGTACGCTTGCCCAGAATGCGGTAAGTCCTTCTCTcggtcagatgagctg…	426
			G54-V4	GTAGGAGTTGAAGAT	15	FALSE	GAT	GAA	GTT	GGA	GTA	TSGNLVR	QSSNLVR	TSGSLVR	QRAHLER	QSSSLVR	actagcgggaacctcgtccgg	cagagtagtaacctggtgagg	acaagcggctctctcgttaga	caaagagcccatctggaaagg	caatcttcctcacttgtgagg	MAERPYACPECGKSFSTSGNLVRHIRTHTGEKPYACPECGKSFSQSSNLVRHIRTHTGEKPYACPECGKSFSTSGSLVRHIRTHTGEKPYACPECGKSFSQRAHLERHIRTHTGEKPYACPECGKSFSQSSSLVRHTKIHLR	142	ATGGCTGAGAGGCCCTATGCTTGCCCTGAGTGCGGTAAAAGCTTTTCTactagcgggaacctcgtccggCACATCCGCACCCACACCGGCGAGAAGCCTTACGCATGTCCAGAGTGTGGGAAGTCATTCTCTcagagtagtaacctggtgaggCATATTCGCACCCATACAGGAGAAAAGCCCTATGCCTGCCCTGAGTGCGGAAAGTCCTTTAGCacaagcggctctctcgttagaCACATAAGGACACATACTGGGGAGAAACCTTACGCGTGTCCGGAATGTGGCAAGAGTTTTTCCcaaagagcccatctggaaaggCATATCAGAACCCACACTGGCGAAAAGCCGTACGCTTGCCCAGAATGCGGTAAGTCCTTCTCTcaatcttcctcactt…	426
			6ZF arrays, ZF scaffold AGKS
			Name	Target sequence (5'-3')	Length	Duplicate ZF arrays?	ZF1	ZF2	ZF3	ZF4	ZF5	ZF6	ZF1	ZF2	ZF3	ZF4	ZF5	ZF6	ZF1	ZF2	ZF3	ZF4	ZF5	ZF6	AA sequence		Nucleotide sequence
			RB68-Mt-tk	GCATATCACTATGGAGAT	18	TRUE	GAT	GGA	TAT	CAC	TAT	GCA	TSGNLVR	QRAHLER	ARGNLRT	SKKALTE	ARGNLRT	QSGDLRR	actagcgggaacctcgtccgg	caaagagcccatctggaaagg	gcacgcgggaacttgcggact	tctaaaaaggcgctgacggag	gcacgcgggaacttgcggact	caaagcggggacttgagaagg	MAERPYACPECGKSFSTSGNLVRHIRTHTGEKPYACPECGKSFSQRAHLERHIRTHTGEKPYACPECGKSFSARGNLRTHIRTHTGEKPYACPECGKSFSSKKALTEHIRTHTGEKPYACPECGKSFSARGNLRTHIRTHTGEKPYACPECGKSFSQSGDLRRHTKIHLR	170	ATGGCTGAGAGGCCCTATGCTTGCCCTGAGTGCGGTAAAAGCTTTTCTactagcgggaacctcgtccggCACATCCGCACCCACACCGGCGAGAAGCCTTACGCATGTCCAGAGTGTGGGAAGTCATTCTCTcaaagagcccatctggaaaggCATATTCGCACCCATACAGGAGAAAAGCCCTATGCCTGCCCTGAGTGCGGAAAGTCCTTTAGCgcacgcgggaacttgcggactCACATAAGGACACATACTGGGGAGAAACCTTACGCGTGTCCGGAATGTGGCAAGAGTTTTTCCtctaaaaaggcgctgacggagCATATCAGAACCCACACTGGCGAAAAGCCGTACGCTTGCCCAGAATGCGGTAAGTCCTTCTCTgcacgcgggaacttg…	510
			RT65-Nd1	ACCATAGCTATTATCCTT	18	FALSE	CTT	ATC	ATT	GCT	ATA	ACC	TTGALTE	RRSACRR	HKNALQN	TSGELVR	QKSSLIA	DKKDLTR	actacaggggctctcactgaa	cggagatcagcctgtcgacgc	cacaaaaatgccttgcaaaac	acgtctggggagttggttagg	cagaaatcttctttgatagct	gacaagaaggatctgacacga	MAERPYACPECGKSFSTTGALTEHIRTHTGEKPYACPECGKSFSRRSACRRHIRTHTGEKPYACPECGKSFSHKNALQNHIRTHTGEKPYACPECGKSFSTSGELVRHIRTHTGEKPYACPECGKSFSQKSSLIAHIRTHTGEKPYACPECGKSFSDKKDLTRHTKIHLR	170	ATGGCTGAGAGGCCCTATGCTTGCCCTGAGTGCGGTAAAAGCTTTTCTactacaggggctctcactgaaCACATCCGCACCCACACCGGCGAGAAGCCTTACGCATGTCCAGAGTGTGGGAAGTCATTCTCTcggagatcagcctgtcgacgcCATATTCGCACCCATACAGGAGAAAAGCCCTATGCCTGCCCTGAGTGCGGAAAGTCCTTTAGCcacaaaaatgccttgcaaaacCACATAAGGACACATACTGGGGAGAAACCTTACGCGTGTCCGGAATGTGGCAAGAGTTTTTCCacgtctggggagttggttaggCATATCAGAACCCACACTGGCGAAAAGCCGTACGCTTGCCCAGAATGCGGTAAGTCCTTCTCTcagaaatcttctttg…	510
			RB64-Nd1	AGGATAATAGCTATGGTT	18	TRUE	GTT	ATG	GCT	ATA	ATA	AGG	TSGSLVR	RRDELNV	TSGELVR	QKSSLIA	QKSSLIA	RSDHLTN	acaagcggctctctcgttaga	aggcgggacgaactgaacgtg	acgtctggggagttggttagg	cagaaatcttctttgatagct	cagaaatcttctttgatagct	cgcagcgaccatttgactaac	MAERPYACPECGKSFSTSGSLVRHIRTHTGEKPYACPECGKSFSRRDELNVHIRTHTGEKPYACPECGKSFSTSGELVRHIRTHTGEKPYACPECGKSFSQKSSLIAHIRTHTGEKPYACPECGKSFSQKSSLIAHIRTHTGEKPYACPECGKSFSRSDHLTNHTKIHLR	170	ATGGCTGAGAGGCCCTATGCTTGCCCTGAGTGCGGTAAAAGCTTTTCTacaagcggctctctcgttagaCACATCCGCACCCACACCGGCGAGAAGCCTTACGCATGTCCAGAGTGTGGGAAGTCATTCTCTaggcgggacgaactgaacgtgCATATTCGCACCCATACAGGAGAAAAGCCCTATGCCTGCCCTGAGTGCGGAAAGTCCTTTAGCacgtctggggagttggttaggCACATAAGGACACATACTGGGGAGAAACCTTACGCGTGTCCGGAATGTGGCAAGAGTTTTTCCcagaaatcttctttgatagctCATATCAGAACCCACACTGGCGAAAAGCCGTACGCTTGCCCAGAATGCGGTAAGTCCTTCTCTcagaaatcttctttg…	510

## Sheet: 4. ZF scaffold V2
Target DNA sequence (5' to 3')	ZF amino acid sequence	ZF nucleotide sequence
AAA	QRANLRA	cagagagctaatctcagggcc
AAC	DSGNLRV	gattcagggaatctccgggtt
AAG	RKDNLKN	cgaaaagataatctgaagaat
AAT	TTGNLTV	accactggaaacctcacggtg
ACA	SPADLTR	agtcctgcagatcttacccga
ACC	DKKDLTR	gacaagaaggatctgacacga
ACG	RTDTLRD	aggactgatacgctgcgcgat
ACT	THLDLIR	acccacctggacctcatcaga
AGA	QLAHLRA	caactcgctcatctgcgagca
AGC	ERSHLRE	gaacgaagccacctgcgcgaa
AGG	RSDHLTN	cgcagcgaccatttgactaac
AGT	HRTTLTN	caccgaacgaccttgactaac
ATA	QKSSLIA	cagaaatcttctttgatagct
ATC	RRSACRR	cggagatcagcctgtcgacgc
ATG	RRDELNV	aggcgggacgaactgaacgtg
ATT	HKNALQN	cacaaaaatgccttgcaaaac
CAA	QSGNLTE	caatctggcaatcttacagag
CAC	SKKALTE	tctaaaaaggcgctgacggag
CAG	RADNLTE	cgggcggataatctcactgag
CAT	TSGNLTE	acgagtggaaatcttacggaa
CCA	TSHSLTE	acgtcccacagtttgaccgaa
CCC	SKKHLAE	agcaagaaacaccttgcagaa
CCG	RNDTLTE	aggaatgatactcttaccgag
CCT	TKNSLTE	acaaagaacagcctcaccgag
CGA	QSGHLTE	cagtcagggcatctcacggag
CGC	HTGHLLE	cacacaggccatttgttggag
CGG	RSDKLTE	cggagtgataaactcaccgaa
CGT	SRRTCRA	tcacgacgcacctgtagagcg
CTA	QNSTLTE	cagaattcaactctcaccgaa
CTC	QRHHLVE	cagcgacaccatttggtcgag
CTG	RNDALTE	cggaacgatgcacttaccgag
CTT	TTGALTE	actacaggggctctcactgaa
GAA	QSSNLVR	cagagtagtaacctggtgagg
GAC	DPGNLVR	gatcccgggaacctcgttaga
GAG	RSDNLVR	cgctctgataacctggtcaga
GAT	TSGNLVR	actagcgggaacctcgtccgg
GCA	QSGDLRR	caaagcggggacttgagaagg
GCC	DCRDLAR	gattgccgagatcttgctcgg
GCG	RSDDLVR	cgctcagatgatctggttcgc
GCT	TSGELVR	acgtctggggagttggttagg
GGA	QRAHLER	caaagagcccatctggaaagg
GGC	DPGHLVR	gatcccggacacttggttcga
GGG	RSDKLVR	cgcagcgacaaactcgttaga
GGT	TSGHLVR	acttcaggccatcttgtaaga
GTA	QSSSLVR	caatcttcctcacttgtgagg
GTC	DPGALVR	gacccaggggctttggttcgg
GTG	RSDELVR	cggtcagatgagctggtacgc
GTT	TSGSLVR	acaagcggctctctcgttaga
TAA	QASNLIS	caagcctctaacttgattagc
TAC	SRGNLKS	agcaggggtaacttgaaatcc
TAG	REDNLHT	cgggaagacaaccttcatacg
TAT	ARGNLRT	gcacgcgggaacttgcggact
TCA	RSDHLTT	cgaagtgatcacttgacaacc
TCC	RSDERKR	cggtcagacgagagaaagcga
TCG	RLRALDR	cgcttgcgggcgctcgaccga
TCT	RLRDIQF	agactcagggatatacaattt
TGA	QAGHLAS	caagcgggccacctcgccagc
TGC	APKALGW	gccccaaaagcactgggctgg
TGG	RSDHLTT	cggagcgaccatctcactact
TGT	WRDSLLA	tggcgcgactcccttctcgcg
TTA	QKWPRDS	cagaagtggcccagggattca
TTC	DNSYLPR	gacaattcttacttgcccagg
TTG	RKDALRG	aggaaagatgcgcttagaggg
TTT	-	-
			3ZF arrays, ZF scaffold V2
			ZF Name	Target sequence (5'-3')	Length	Duplicate ZF arrays?	ZF1	ZF2	ZF3	ZF1	ZF2	ZF3	ZF1	ZF2	ZF3	AA sequence		Nucleotide sequence
			G30-V3	GGCGGGGTC	9	FALSE	GTC	GGG	GGC	DPGALVR	RSDKLVR	DPGHLVR	gacccaggggctttggttcgg	cgcagcgacaaactcgttaga	gatcccggacacttggttcga	MAERPYKCEECGKAFNDPGALVRHMKIHTGEKPYKCEECGKAFNRSDKLVRHMKIHTGEKPYKCEECGKAFNDPGHLVRHMKIHLR	86	ATGGCTGAGAGGCCCTATAAGTGCGAGGAATGCGGCAAGGCCTTCAACgacccaggggctttggttcggCACATGAAAATCCACACTGGCGAAAAGCCGTACAAATGTGAAGAATGTGGAAAGGCTTTCAATcgcagcgacaaactcgttagaCATATGAAAATACACACCGGTGAGAAACCCTATAAGTGTGAAGAGTGCGGGAAAGCATTTAACgatcccggacacttggttcgaCATATGAAGATACACCTGCGG	258
			G31-V3	GGGGTCGAA	9	FALSE	GAA	GTC	GGG	QSSNLVR	DPGALVR	RSDKLVR	cagagtagtaacctggtgagg	gacccaggggctttggttcgg	cgcagcgacaaactcgttaga	MAERPYKCEECGKAFNQSSNLVRHMKIHTGEKPYKCEECGKAFNDPGALVRHMKIHTGEKPYKCEECGKAFNRSDKLVRHMKIHLR	86	ATGGCTGAGAGGCCCTATAAGTGCGAGGAATGCGGCAAGGCCTTCAACcagagtagtaacctggtgaggCACATGAAAATCCACACTGGCGAAAAGCCGTACAAATGTGAAGAATGTGGAAAGGCTTTCAATgacccaggggctttggttcggCATATGAAAATACACACCGGTGAGAAACCCTATAAGTGTGAAGAGTGCGGGAAAGCATTTAACcgcagcgacaaactcgttagaCATATGAAGATACACCTGCGG	258
			G36-V3	GGTGTTGAG	9	FALSE	GAG	GTT	GGT	RSDNLVR	TSGSLVR	TSGHLVR	cgctctgataacctggtcaga	acaagcggctctctcgttaga	acttcaggccatcttgtaaga	MAERPYKCEECGKAFNRSDNLVRHMKIHTGEKPYKCEECGKAFNTSGSLVRHMKIHTGEKPYKCEECGKAFNTSGHLVRHMKIHLR	86	ATGGCTGAGAGGCCCTATAAGTGCGAGGAATGCGGCAAGGCCTTCAACcgctctgataacctggtcagaCACATGAAAATCCACACTGGCGAAAAGCCGTACAAATGTGAAGAATGTGGAAAGGCTTTCAATacaagcggctctctcgttagaCATATGAAAATACACACCGGTGAGAAACCCTATAAGTGTGAAGAGTGCGGGAAAGCATTTAACacttcaggccatcttgtaagaCATATGAAGATACACCTGCGG	258
			4ZF arrays, ZF scaffold V2
			Name	Target sequence (5'-3')	Length	Duplicate ZF arrays?	ZF1	ZF2	ZF3	ZF4	ZF1	ZF2	ZF3	ZF4	ZF1	ZF2	ZF3	ZF4	AA sequence		Nucleotide sequence
			G44-V1	GATGTAGAGGGT	12	FALSE	GGT	GAG	GTA	GAT	TSGHLVR	RSDNLVR	QSSSLVR	TSGNLVR	acttcaggccatcttgtaaga	cgctctgataacctggtcaga	caatcttcctcacttgtgagg	actagcgggaacctcgtccgg	MAERPYKCEECGKAFNTSGHLVRHMKIHTGEKPYKCEECGKAFNRSDNLVRHMKIHTGEKPYKCEECGKAFNQSSSLVRHMKIHTGEKPYKCEECGKAFNTSGNLVRHMKIHLR	114	ATGGCTGAGAGGCCCTATAAGTGCGAGGAATGCGGCAAGGCCTTCAACacttcaggccatcttgtaagaCACATGAAAATCCACACTGGCGAAAAGCCGTACAAATGTGAAGAATGTGGAAAGGCTTTCAATcgctctgataacctggtcagaCATATGAAAATACACACCGGTGAGAAACCCTATAAGTGTGAAGAGTGCGGGAAAGCATTTAACcaatcttcctcacttgtgaggCACATGAAGATTCATACAGGGGAAAAACCATACAAATGCGAGGAGTGTGGTAAAGCGTTTAACactagcgggaacctcgtccggCATATGAAGATACACCTGCGG	342
			G40-V3	GGCGGGGTCGAA	12	FALSE	GAA	GTC	GGG	GGC	QSSNLVR	DPGALVR	RSDKLVR	DPGHLVR	cagagtagtaacctggtgagg	gacccaggggctttggttcgg	cgcagcgacaaactcgttaga	gatcccggacacttggttcga	MAERPYKCEECGKAFNQSSNLVRHMKIHTGEKPYKCEECGKAFNDPGALVRHMKIHTGEKPYKCEECGKAFNRSDKLVRHMKIHTGEKPYKCEECGKAFNDPGHLVRHMKIHLR	114	ATGGCTGAGAGGCCCTATAAGTGCGAGGAATGCGGCAAGGCCTTCAACcagagtagtaacctggtgaggCACATGAAAATCCACACTGGCGAAAAGCCGTACAAATGTGAAGAATGTGGAAAGGCTTTCAATgacccaggggctttggttcggCATATGAAAATACACACCGGTGAGAAACCCTATAAGTGTGAAGAGTGCGGGAAAGCATTTAACcgcagcgacaaactcgttagaCACATGAAGATTCATACAGGGGAAAAACCATACAAATGCGAGGAGTGTGGTAAAGCGTTTAACgatcccggacacttggttcgaCATATGAAGATACACCTGCGG	342
			G41-V4	GCCGTAGTCGGT	12	FALSE	GGT	GTC	GTA	GCC	TSGHLVR	DPGALVR	QSSSLVR	DCRDLAR	acttcaggccatcttgtaaga	gacccaggggctttggttcgg	caatcttcctcacttgtgagg	gattgccgagatcttgctcgg	MAERPYKCEECGKAFNTSGHLVRHMKIHTGEKPYKCEECGKAFNDPGALVRHMKIHTGEKPYKCEECGKAFNQSSSLVRHMKIHTGEKPYKCEECGKAFNDCRDLARHMKIHLR	114	ATGGCTGAGAGGCCCTATAAGTGCGAGGAATGCGGCAAGGCCTTCAACacttcaggccatcttgtaagaCACATGAAAATCCACACTGGCGAAAAGCCGTACAAATGTGAAGAATGTGGAAAGGCTTTCAATgacccaggggctttggttcggCATATGAAAATACACACCGGTGAGAAACCCTATAAGTGTGAAGAGTGCGGGAAAGCATTTAACcaatcttcctcacttgtgaggCACATGAAGATTCATACAGGGGAAAAACCATACAAATGCGAGGAGTGTGGTAAAGCGTTTAACgattgccgagatcttgctcggCATATGAAGATACACCTGCGG	342
			5ZF arrays, ZF scaffold V2
			Name	Target sequence (5'-3')	Length	Duplicate ZF arrays?	ZF1	ZF2	ZF3	ZF4	ZF5	ZF1	ZF2	ZF3	ZF4	ZF5	ZF1	ZF2	ZF3	ZF4	ZF5	AA sequence		Nucleotide sequence
			G55-V1	GGCGGTGATGTAGAG	15	FALSE	GAG	GTA	GAT	GGT	GGC	RSDNLVR	QSSSLVR	TSGNLVR	TSGHLVR	DPGHLVR	cgctctgataacctggtcaga	caatcttcctcacttgtgagg	actagcgggaacctcgtccgg	acttcaggccatcttgtaaga	gatcccggacacttggttcga	MAERPYKCEECGKAFNRSDNLVRHMKIHTGEKPYKCEECGKAFNQSSSLVRHMKIHTGEKPYKCEECGKAFNTSGNLVRHMKIHTGEKPYKCEECGKAFNTSGHLVRHMKIHTGEKPYKCEECGKAFNDPGHLVRHMKIHLR	142	ATGGCTGAGAGGCCCTATAAGTGCGAGGAATGCGGCAAGGCCTTCAACcgctctgataacctggtcagaCACATGAAAATCCACACTGGCGAAAAGCCGTACAAATGTGAAGAATGTGGAAAGGCTTTCAATcaatcttcctcacttgtgaggCATATGAAAATACACACCGGTGAGAAACCCTATAAGTGTGAAGAGTGCGGGAAAGCATTTAACactagcgggaacctcgtccggCACATGAAGATTCATACAGGGGAAAAACCATACAAATGCGAGGAGTGTGGTAAAGCGTTTAACacttcaggccatcttgtaagaCATATGAAGATCCATACGGGAGAGAAGCCTTACAAGTGTGAGGAGTGTGGAAAAGCTTTTAATgatcccggacacttg…	426
			G54-V2	GTGGAGGCCGGAGCA	15	FALSE	GCA	GGA	GCC	GAG	GTG	QSGDLRR	QRAHLER	DCRDLAR	RSDNLVR	RSDELVR	caaagcggggacttgagaagg	caaagagcccatctggaaagg	gattgccgagatcttgctcgg	cgctctgataacctggtcaga	cggtcagatgagctggtacgc	MAERPYKCEECGKAFNQSGDLRRHMKIHTGEKPYKCEECGKAFNQRAHLERHMKIHTGEKPYKCEECGKAFNDCRDLARHMKIHTGEKPYKCEECGKAFNRSDNLVRHMKIHTGEKPYKCEECGKAFNRSDELVRHMKIHLR	142	ATGGCTGAGAGGCCCTATAAGTGCGAGGAATGCGGCAAGGCCTTCAACcaaagcggggacttgagaaggCACATGAAAATCCACACTGGCGAAAAGCCGTACAAATGTGAAGAATGTGGAAAGGCTTTCAATcaaagagcccatctggaaaggCATATGAAAATACACACCGGTGAGAAACCCTATAAGTGTGAAGAGTGCGGGAAAGCATTTAACgattgccgagatcttgctcggCACATGAAGATTCATACAGGGGAAAAACCATACAAATGCGAGGAGTGTGGTAAAGCGTTTAACcgctctgataacctggtcagaCATATGAAGATCCATACGGGAGAGAAGCCTTACAAGTGTGAGGAGTGTGGAAAAGCTTTTAATcggtcagatgagctg…	426
			G54-V4	GTAGGAGTTGAAGAT	15	FALSE	GAT	GAA	GTT	GGA	GTA	TSGNLVR	QSSNLVR	TSGSLVR	QRAHLER	QSSSLVR	actagcgggaacctcgtccgg	cagagtagtaacctggtgagg	acaagcggctctctcgttaga	caaagagcccatctggaaagg	caatcttcctcacttgtgagg	MAERPYKCEECGKAFNTSGNLVRHMKIHTGEKPYKCEECGKAFNQSSNLVRHMKIHTGEKPYKCEECGKAFNTSGSLVRHMKIHTGEKPYKCEECGKAFNQRAHLERHMKIHTGEKPYKCEECGKAFNQSSSLVRHMKIHLR	142	ATGGCTGAGAGGCCCTATAAGTGCGAGGAATGCGGCAAGGCCTTCAACactagcgggaacctcgtccggCACATGAAAATCCACACTGGCGAAAAGCCGTACAAATGTGAAGAATGTGGAAAGGCTTTCAATcagagtagtaacctggtgaggCATATGAAAATACACACCGGTGAGAAACCCTATAAGTGTGAAGAGTGCGGGAAAGCATTTAACacaagcggctctctcgttagaCACATGAAGATTCATACAGGGGAAAAACCATACAAATGCGAGGAGTGTGGTAAAGCGTTTAACcaaagagcccatctggaaaggCATATGAAGATCCATACGGGAGAGAAGCCTTACAAGTGTGAGGAGTGTGGAAAAGCTTTTAATcaatcttcctcactt…	426
			6ZF arrays, ZF scaffold V2
			Name	Target sequence (5'-3')	Length	Duplicate ZF arrays?	ZF1	ZF2	ZF3	ZF4	ZF5	ZF6	ZF1	ZF2	ZF3	ZF4	ZF5	ZF6	ZF1	ZF2	ZF3	ZF4	ZF5	ZF6	AA sequence		Nucleotide sequence
			RB68-Mt-tk	GCATATCACTATGGAGAT	18	TRUE	GAT	GGA	TAT	CAC	TAT	GCA	TSGNLVR	QRAHLER	ARGNLRT	SKKALTE	ARGNLRT	QSGDLRR	actagcgggaacctcgtccgg	caaagagcccatctggaaagg	gcacgcgggaacttgcggact	tctaaaaaggcgctgacggag	gcacgcgggaacttgcggact	caaagcggggacttgagaagg	MAERPYKCEECGKAFNTSGNLVRHMKIHTGEKPYKCEECGKAFNQRAHLERHMKIHTGEKPYKCEECGKAFNARGNLRTHMKIHTGEKPYKCEECGKAFNSKKALTEHMKIHTGEKPYKCEECGKAFNARGNLRTHMKIHTGEKPYKCEECGKAFNQSGDLRRHMKIHLR	170	ATGGCTGAGAGGCCCTATAAGTGCGAGGAATGCGGCAAGGCCTTCAACactagcgggaacctcgtccggCACATGAAAATCCACACTGGCGAAAAGCCGTACAAATGTGAAGAATGTGGAAAGGCTTTCAATcaaagagcccatctggaaaggCATATGAAAATACACACCGGTGAGAAACCCTATAAGTGTGAAGAGTGCGGGAAAGCATTTAACgcacgcgggaacttgcggactCACATGAAGATTCATACAGGGGAAAAACCATACAAATGCGAGGAGTGTGGTAAAGCGTTTAACtctaaaaaggcgctgacggagCATATGAAGATCCATACGGGAGAGAAGCCTTACAAGTGTGAGGAGTGTGGAAAAGCTTTTAATgcacgcgggaacttg…	510
			RT65-Nd1	ACCATAGCTATTATCCTT	18	FALSE	CTT	ATC	ATT	GCT	ATA	ACC	TTGALTE	RRSACRR	HKNALQN	TSGELVR	QKSSLIA	DKKDLTR	actacaggggctctcactgaa	cggagatcagcctgtcgacgc	cacaaaaatgccttgcaaaac	acgtctggggagttggttagg	cagaaatcttctttgatagct	gacaagaaggatctgacacga	MAERPYKCEECGKAFNTTGALTEHMKIHTGEKPYKCEECGKAFNRRSACRRHMKIHTGEKPYKCEECGKAFNHKNALQNHMKIHTGEKPYKCEECGKAFNTSGELVRHMKIHTGEKPYKCEECGKAFNQKSSLIAHMKIHTGEKPYKCEECGKAFNDKKDLTRHMKIHLR	170	ATGGCTGAGAGGCCCTATAAGTGCGAGGAATGCGGCAAGGCCTTCAACactacaggggctctcactgaaCACATGAAAATCCACACTGGCGAAAAGCCGTACAAATGTGAAGAATGTGGAAAGGCTTTCAATcggagatcagcctgtcgacgcCATATGAAAATACACACCGGTGAGAAACCCTATAAGTGTGAAGAGTGCGGGAAAGCATTTAACcacaaaaatgccttgcaaaacCACATGAAGATTCATACAGGGGAAAAACCATACAAATGCGAGGAGTGTGGTAAAGCGTTTAACacgtctggggagttggttaggCATATGAAGATCCATACGGGAGAGAAGCCTTACAAGTGTGAGGAGTGTGGAAAAGCTTTTAATcagaaatcttctttg…	510
			RB64-Nd1	AGGATAATAGCTATGGTT	18	TRUE	GTT	ATG	GCT	ATA	ATA	AGG	TSGSLVR	RRDELNV	TSGELVR	QKSSLIA	QKSSLIA	RSDHLTN	acaagcggctctctcgttaga	aggcgggacgaactgaacgtg	acgtctggggagttggttagg	cagaaatcttctttgatagct	cagaaatcttctttgatagct	cgcagcgaccatttgactaac	MAERPYKCEECGKAFNTSGSLVRHMKIHTGEKPYKCEECGKAFNRRDELNVHMKIHTGEKPYKCEECGKAFNTSGELVRHMKIHTGEKPYKCEECGKAFNQKSSLIAHMKIHTGEKPYKCEECGKAFNQKSSLIAHMKIHTGEKPYKCEECGKAFNRSDHLTNHMKIHLR	170	ATGGCTGAGAGGCCCTATAAGTGCGAGGAATGCGGCAAGGCCTTCAACacaagcggctctctcgttagaCACATGAAAATCCACACTGGCGAAAAGCCGTACAAATGTGAAGAATGTGGAAAGGCTTTCAATaggcgggacgaactgaacgtgCATATGAAAATACACACCGGTGAGAAACCCTATAAGTGTGAAGAGTGCGGGAAAGCATTTAACacgtctggggagttggttaggCACATGAAGATTCATACAGGGGAAAAACCATACAAATGCGAGGAGTGTGGTAAAGCGTTTAACcagaaatcttctttgatagctCATATGAAGATCCATACGGGAGAGAAGCCTTACAAGTGTGAGGAGTGTGGAAAAGCTTTTAATcagaaatcttctttg…	510

## Sheet: 5. ZF scaffold V20
Target DNA sequence (5' to 3')	ZF amino acid sequence	ZF nucleotide sequence
AAA	QRANLRA	cagagagctaatctcagggcc
AAC	DSGNLRV	gattcagggaatctccgggtt
AAG	RKDNLKN	cgaaaagataatctgaagaat
AAT	TTGNLTV	accactggaaacctcacggtg
ACA	SPADLTR	agtcctgcagatcttacccga
ACC	DKKDLTR	gacaagaaggatctgacacga
ACG	RTDTLRD	aggactgatacgctgcgcgat
ACT	THLDLIR	acccacctggacctcatcaga
AGA	QLAHLRA	caactcgctcatctgcgagca
AGC	ERSHLRE	gaacgaagccacctgcgcgaa
AGG	RSDHLTN	cgcagcgaccatttgactaac
AGT	HRTTLTN	caccgaacgaccttgactaac
ATA	QKSSLIA	cagaaatcttctttgatagct
ATC	RRSACRR	cggagatcagcctgtcgacgc
ATG	RRDELNV	aggcgggacgaactgaacgtg
ATT	HKNALQN	cacaaaaatgccttgcaaaac
CAA	QSGNLTE	caatctggcaatcttacagag
CAC	SKKALTE	tctaaaaaggcgctgacggag
CAG	RADNLTE	cgggcggataatctcactgag
CAT	TSGNLTE	acgagtggaaatcttacggaa
CCA	TSHSLTE	acgtcccacagtttgaccgaa
CCC	SKKHLAE	agcaagaaacaccttgcagaa
CCG	RNDTLTE	aggaatgatactcttaccgag
CCT	TKNSLTE	acaaagaacagcctcaccgag
CGA	QSGHLTE	cagtcagggcatctcacggag
CGC	HTGHLLE	cacacaggccatttgttggag
CGG	RSDKLTE	cggagtgataaactcaccgaa
CGT	SRRTCRA	tcacgacgcacctgtagagcg
CTA	QNSTLTE	cagaattcaactctcaccgaa
CTC	QRHHLVE	cagcgacaccatttggtcgag
CTG	RNDALTE	cggaacgatgcacttaccgag
CTT	TTGALTE	actacaggggctctcactgaa
GAA	QSSNLVR	cagagtagtaacctggtgagg
GAC	DPGNLVR	gatcccgggaacctcgttaga
GAG	RSDNLVR	cgctctgataacctggtcaga
GAT	TSGNLVR	actagcgggaacctcgtccgg
GCA	QSGDLRR	caaagcggggacttgagaagg
GCC	DCRDLAR	gattgccgagatcttgctcgg
GCG	RSDDLVR	cgctcagatgatctggttcgc
GCT	TSGELVR	acgtctggggagttggttagg
GGA	QRAHLER	caaagagcccatctggaaagg
GGC	DPGHLVR	gatcccggacacttggttcga
GGG	RSDKLVR	cgcagcgacaaactcgttaga
GGT	TSGHLVR	acttcaggccatcttgtaaga
GTA	QSSSLVR	caatcttcctcacttgtgagg
GTC	DPGALVR	gacccaggggctttggttcgg
GTG	RSDELVR	cggtcagatgagctggtacgc
GTT	TSGSLVR	acaagcggctctctcgttaga
TAA	QASNLIS	caagcctctaacttgattagc
TAC	SRGNLKS	agcaggggtaacttgaaatcc
TAG	REDNLHT	cgggaagacaaccttcatacg
TAT	ARGNLRT	gcacgcgggaacttgcggact
TCA	RSDHLTT	cgaagtgatcacttgacaacc
TCC	RSDERKR	cggtcagacgagagaaagcga
TCG	RLRALDR	cgcttgcgggcgctcgaccga
TCT	RLRDIQF	agactcagggatatacaattt
TGA	QAGHLAS	caagcgggccacctcgccagc
TGC	APKALGW	gccccaaaagcactgggctgg
TGG	RSDHLTT	cggagcgaccatctcactact
TGT	WRDSLLA	tggcgcgactcccttctcgcg
TTA	QKWPRDS	cagaagtggcccagggattca
TTC	DNSYLPR	gacaattcttacttgcccagg
TTG	RKDALRG	aggaaagatgcgcttagaggg
TTT	-	-
			3ZF arrays, ZF scaffold V20
			ZF Name	Target sequence (5'-3')	Length	Duplicate ZF arrays?	ZF1	ZF2	ZF3	ZF1	ZF2	ZF3	ZF1	ZF2	ZF3	AA sequence		Nucleotide sequence
			G30-V3	GGCGGGGTC	9	FALSE	GTC	GGG	GGC	DPGALVR	RSDKLVR	DPGHLVR	gacccaggggctttggttcgg	cgcagcgacaaactcgttaga	gatcccggacacttggttcga	MAERPYKCEECGKAFNDPGALVRHMKIHTGEKPYKCEECGKAFNRSDKLVRHMKIHTGEKPYKCEECGKAFNDPGHLVRHTKIHLR	86	ATGGCTGAGAGGCCCTATAAGTGCGAGGAATGCGGCAAGGCCTTCAACgacccaggggctttggttcggCACATGAAAATCCACACTGGCGAAAAGCCGTACAAATGTGAAGAATGTGGAAAGGCTTTCAATcgcagcgacaaactcgttagaCATATGAAAATACACACCGGTGAGAAACCCTATAAGTGTGAAGAGTGCGGGAAAGCATTTAACgatcccggacacttggttcgaCATACCAAGATACACCTGCGG	258
			G31-V3	GGGGTCGAA	9	FALSE	GAA	GTC	GGG	QSSNLVR	DPGALVR	RSDKLVR	cagagtagtaacctggtgagg	gacccaggggctttggttcgg	cgcagcgacaaactcgttaga	MAERPYKCEECGKAFNQSSNLVRHMKIHTGEKPYKCEECGKAFNDPGALVRHMKIHTGEKPYKCEECGKAFNRSDKLVRHTKIHLR	86	ATGGCTGAGAGGCCCTATAAGTGCGAGGAATGCGGCAAGGCCTTCAACcagagtagtaacctggtgaggCACATGAAAATCCACACTGGCGAAAAGCCGTACAAATGTGAAGAATGTGGAAAGGCTTTCAATgacccaggggctttggttcggCATATGAAAATACACACCGGTGAGAAACCCTATAAGTGTGAAGAGTGCGGGAAAGCATTTAACcgcagcgacaaactcgttagaCATACCAAGATACACCTGCGG	258
			G36-V3	GGTGTTGAG	9	FALSE	GAG	GTT	GGT	RSDNLVR	TSGSLVR	TSGHLVR	cgctctgataacctggtcaga	acaagcggctctctcgttaga	acttcaggccatcttgtaaga	MAERPYKCEECGKAFNRSDNLVRHMKIHTGEKPYKCEECGKAFNTSGSLVRHMKIHTGEKPYKCEECGKAFNTSGHLVRHTKIHLR	86	ATGGCTGAGAGGCCCTATAAGTGCGAGGAATGCGGCAAGGCCTTCAACcgctctgataacctggtcagaCACATGAAAATCCACACTGGCGAAAAGCCGTACAAATGTGAAGAATGTGGAAAGGCTTTCAATacaagcggctctctcgttagaCATATGAAAATACACACCGGTGAGAAACCCTATAAGTGTGAAGAGTGCGGGAAAGCATTTAACacttcaggccatcttgtaagaCATACCAAGATACACCTGCGG	258
			4ZF arrays, ZF scaffold V20
			Name	Target sequence (5'-3')	Length	Duplicate ZF arrays?	ZF1	ZF2	ZF3	ZF4	ZF1	ZF2	ZF3	ZF4	ZF1	ZF2	ZF3	ZF4	AA sequence		Nucleotide sequence
			G44-V1	GATGTAGAGGGT	12	FALSE	GGT	GAG	GTA	GAT	TSGHLVR	RSDNLVR	QSSSLVR	TSGNLVR	acttcaggccatcttgtaaga	cgctctgataacctggtcaga	caatcttcctcacttgtgagg	actagcgggaacctcgtccgg	MAERPYKCEECGKAFNTSGHLVRHMKIHTGEKPYKCEECGKAFNRSDNLVRHMKIHTGEKPYKCEECGKAFNQSSSLVRHMKIHTGEKPYKCEECGKAFNTSGNLVRHTKIHLR	114	ATGGCTGAGAGGCCCTATAAGTGCGAGGAATGCGGCAAGGCCTTCAACacttcaggccatcttgtaagaCACATGAAAATCCACACTGGCGAAAAGCCGTACAAATGTGAAGAATGTGGAAAGGCTTTCAATcgctctgataacctggtcagaCATATGAAAATACACACCGGTGAGAAACCCTATAAGTGTGAAGAGTGCGGGAAAGCATTTAACcaatcttcctcacttgtgaggCACATGAAGATTCATACAGGGGAAAAACCATACAAATGCGAGGAGTGTGGTAAAGCGTTTAACactagcgggaacctcgtccggCATACCAAGATACACCTGCGG	342
			G40-V3	GGCGGGGTCGAA	12	FALSE	GAA	GTC	GGG	GGC	QSSNLVR	DPGALVR	RSDKLVR	DPGHLVR	cagagtagtaacctggtgagg	gacccaggggctttggttcgg	cgcagcgacaaactcgttaga	gatcccggacacttggttcga	MAERPYKCEECGKAFNQSSNLVRHMKIHTGEKPYKCEECGKAFNDPGALVRHMKIHTGEKPYKCEECGKAFNRSDKLVRHMKIHTGEKPYKCEECGKAFNDPGHLVRHTKIHLR	114	ATGGCTGAGAGGCCCTATAAGTGCGAGGAATGCGGCAAGGCCTTCAACcagagtagtaacctggtgaggCACATGAAAATCCACACTGGCGAAAAGCCGTACAAATGTGAAGAATGTGGAAAGGCTTTCAATgacccaggggctttggttcggCATATGAAAATACACACCGGTGAGAAACCCTATAAGTGTGAAGAGTGCGGGAAAGCATTTAACcgcagcgacaaactcgttagaCACATGAAGATTCATACAGGGGAAAAACCATACAAATGCGAGGAGTGTGGTAAAGCGTTTAACgatcccggacacttggttcgaCATACCAAGATACACCTGCGG	342
			G41-V4	GCCGTAGTCGGT	12	FALSE	GGT	GTC	GTA	GCC	TSGHLVR	DPGALVR	QSSSLVR	DCRDLAR	acttcaggccatcttgtaaga	gacccaggggctttggttcgg	caatcttcctcacttgtgagg	gattgccgagatcttgctcgg	MAERPYKCEECGKAFNTSGHLVRHMKIHTGEKPYKCEECGKAFNDPGALVRHMKIHTGEKPYKCEECGKAFNQSSSLVRHMKIHTGEKPYKCEECGKAFNDCRDLARHTKIHLR	114	ATGGCTGAGAGGCCCTATAAGTGCGAGGAATGCGGCAAGGCCTTCAACacttcaggccatcttgtaagaCACATGAAAATCCACACTGGCGAAAAGCCGTACAAATGTGAAGAATGTGGAAAGGCTTTCAATgacccaggggctttggttcggCATATGAAAATACACACCGGTGAGAAACCCTATAAGTGTGAAGAGTGCGGGAAAGCATTTAACcaatcttcctcacttgtgaggCACATGAAGATTCATACAGGGGAAAAACCATACAAATGCGAGGAGTGTGGTAAAGCGTTTAACgattgccgagatcttgctcggCATACCAAGATACACCTGCGG	342
			5ZF arrays, ZF scaffold V20
			Name	Target sequence (5'-3')	Length	Duplicate ZF arrays?	ZF1	ZF2	ZF3	ZF4	ZF5	ZF1	ZF2	ZF3	ZF4	ZF5	ZF1	ZF2	ZF3	ZF4	ZF5	AA sequence		Nucleotide sequence
			G55-V1	GGCGGTGATGTAGAG	15	FALSE	GAG	GTA	GAT	GGT	GGC	RSDNLVR	QSSSLVR	TSGNLVR	TSGHLVR	DPGHLVR	cgctctgataacctggtcaga	caatcttcctcacttgtgagg	actagcgggaacctcgtccgg	acttcaggccatcttgtaaga	gatcccggacacttggttcga	MAERPYKCEECGKAFNRSDNLVRHMKIHTGEKPYKCEECGKAFNQSSSLVRHMKIHTGEKPYKCEECGKAFNTSGNLVRHMKIHTGEKPYKCEECGKAFNTSGHLVRHMKIHTGEKPYKCEECGKAFNDPGHLVRHTKIHLR	142	ATGGCTGAGAGGCCCTATAAGTGCGAGGAATGCGGCAAGGCCTTCAACcgctctgataacctggtcagaCACATGAAAATCCACACTGGCGAAAAGCCGTACAAATGTGAAGAATGTGGAAAGGCTTTCAATcaatcttcctcacttgtgaggCATATGAAAATACACACCGGTGAGAAACCCTATAAGTGTGAAGAGTGCGGGAAAGCATTTAACactagcgggaacctcgtccggCACATGAAGATTCATACAGGGGAAAAACCATACAAATGCGAGGAGTGTGGTAAAGCGTTTAACacttcaggccatcttgtaagaCATATGAAGATCCATACGGGAGAGAAGCCTTACAAGTGTGAGGAGTGTGGAAAAGCTTTTAATgatcccggacacttg…	426
			G54-V2	GTGGAGGCCGGAGCA	15	FALSE	GCA	GGA	GCC	GAG	GTG	QSGDLRR	QRAHLER	DCRDLAR	RSDNLVR	RSDELVR	caaagcggggacttgagaagg	caaagagcccatctggaaagg	gattgccgagatcttgctcgg	cgctctgataacctggtcaga	cggtcagatgagctggtacgc	MAERPYKCEECGKAFNQSGDLRRHMKIHTGEKPYKCEECGKAFNQRAHLERHMKIHTGEKPYKCEECGKAFNDCRDLARHMKIHTGEKPYKCEECGKAFNRSDNLVRHMKIHTGEKPYKCEECGKAFNRSDELVRHTKIHLR	142	ATGGCTGAGAGGCCCTATAAGTGCGAGGAATGCGGCAAGGCCTTCAACcaaagcggggacttgagaaggCACATGAAAATCCACACTGGCGAAAAGCCGTACAAATGTGAAGAATGTGGAAAGGCTTTCAATcaaagagcccatctggaaaggCATATGAAAATACACACCGGTGAGAAACCCTATAAGTGTGAAGAGTGCGGGAAAGCATTTAACgattgccgagatcttgctcggCACATGAAGATTCATACAGGGGAAAAACCATACAAATGCGAGGAGTGTGGTAAAGCGTTTAACcgctctgataacctggtcagaCATATGAAGATCCATACGGGAGAGAAGCCTTACAAGTGTGAGGAGTGTGGAAAAGCTTTTAATcggtcagatgagctg…	426
			G54-V4	GTAGGAGTTGAAGAT	15	FALSE	GAT	GAA	GTT	GGA	GTA	TSGNLVR	QSSNLVR	TSGSLVR	QRAHLER	QSSSLVR	actagcgggaacctcgtccgg	cagagtagtaacctggtgagg	acaagcggctctctcgttaga	caaagagcccatctggaaagg	caatcttcctcacttgtgagg	MAERPYKCEECGKAFNTSGNLVRHMKIHTGEKPYKCEECGKAFNQSSNLVRHMKIHTGEKPYKCEECGKAFNTSGSLVRHMKIHTGEKPYKCEECGKAFNQRAHLERHMKIHTGEKPYKCEECGKAFNQSSSLVRHTKIHLR	142	ATGGCTGAGAGGCCCTATAAGTGCGAGGAATGCGGCAAGGCCTTCAACactagcgggaacctcgtccggCACATGAAAATCCACACTGGCGAAAAGCCGTACAAATGTGAAGAATGTGGAAAGGCTTTCAATcagagtagtaacctggtgaggCATATGAAAATACACACCGGTGAGAAACCCTATAAGTGTGAAGAGTGCGGGAAAGCATTTAACacaagcggctctctcgttagaCACATGAAGATTCATACAGGGGAAAAACCATACAAATGCGAGGAGTGTGGTAAAGCGTTTAACcaaagagcccatctggaaaggCATATGAAGATCCATACGGGAGAGAAGCCTTACAAGTGTGAGGAGTGTGGAAAAGCTTTTAATcaatcttcctcactt…	426
			6ZF arrays, ZF scaffold V20
			Name	Target sequence (5'-3')	Length	Duplicate ZF arrays?	ZF1	ZF2	ZF3	ZF4	ZF5	ZF6	ZF1	ZF2	ZF3	ZF4	ZF5	ZF6	ZF1	ZF2	ZF3	ZF4	ZF5	ZF6	AA sequence		Nucleotide sequence
			RB68-Mt-tk	GCATATCACTATGGAGAT	18	TRUE	GAT	GGA	TAT	CAC	TAT	GCA	TSGNLVR	QRAHLER	ARGNLRT	SKKALTE	ARGNLRT	QSGDLRR	actagcgggaacctcgtccgg	caaagagcccatctggaaagg	gcacgcgggaacttgcggact	tctaaaaaggcgctgacggag	gcacgcgggaacttgcggact	caaagcggggacttgagaagg	MAERPYKCEECGKAFNTSGNLVRHMKIHTGEKPYKCEECGKAFNQRAHLERHMKIHTGEKPYKCEECGKAFNARGNLRTHMKIHTGEKPYKCEECGKAFNSKKALTEHMKIHTGEKPYKCEECGKAFNARGNLRTHMKIHTGEKPYKCEECGKAFNQSGDLRRHTKIHLR	170	ATGGCTGAGAGGCCCTATAAGTGCGAGGAATGCGGCAAGGCCTTCAACactagcgggaacctcgtccggCACATGAAAATCCACACTGGCGAAAAGCCGTACAAATGTGAAGAATGTGGAAAGGCTTTCAATcaaagagcccatctggaaaggCATATGAAAATACACACCGGTGAGAAACCCTATAAGTGTGAAGAGTGCGGGAAAGCATTTAACgcacgcgggaacttgcggactCACATGAAGATTCATACAGGGGAAAAACCATACAAATGCGAGGAGTGTGGTAAAGCGTTTAACtctaaaaaggcgctgacggagCATATGAAGATCCATACGGGAGAGAAGCCTTACAAGTGTGAGGAGTGTGGAAAAGCTTTTAATgcacgcgggaacttg…	510
			RT65-Nd1	ACCATAGCTATTATCCTT	18	FALSE	CTT	ATC	ATT	GCT	ATA	ACC	TTGALTE	RRSACRR	HKNALQN	TSGELVR	QKSSLIA	DKKDLTR	actacaggggctctcactgaa	cggagatcagcctgtcgacgc	cacaaaaatgccttgcaaaac	acgtctggggagttggttagg	cagaaatcttctttgatagct	gacaagaaggatctgacacga	MAERPYKCEECGKAFNTTGALTEHMKIHTGEKPYKCEECGKAFNRRSACRRHMKIHTGEKPYKCEECGKAFNHKNALQNHMKIHTGEKPYKCEECGKAFNTSGELVRHMKIHTGEKPYKCEECGKAFNQKSSLIAHMKIHTGEKPYKCEECGKAFNDKKDLTRHTKIHLR	170	ATGGCTGAGAGGCCCTATAAGTGCGAGGAATGCGGCAAGGCCTTCAACactacaggggctctcactgaaCACATGAAAATCCACACTGGCGAAAAGCCGTACAAATGTGAAGAATGTGGAAAGGCTTTCAATcggagatcagcctgtcgacgcCATATGAAAATACACACCGGTGAGAAACCCTATAAGTGTGAAGAGTGCGGGAAAGCATTTAACcacaaaaatgccttgcaaaacCACATGAAGATTCATACAGGGGAAAAACCATACAAATGCGAGGAGTGTGGTAAAGCGTTTAACacgtctggggagttggttaggCATATGAAGATCCATACGGGAGAGAAGCCTTACAAGTGTGAGGAGTGTGGAAAAGCTTTTAATcagaaatcttctttg…	510
			RB64-Nd1	AGGATAATAGCTATGGTT	18	TRUE	GTT	ATG	GCT	ATA	ATA	AGG	TSGSLVR	RRDELNV	TSGELVR	QKSSLIA	QKSSLIA	RSDHLTN	acaagcggctctctcgttaga	aggcgggacgaactgaacgtg	acgtctggggagttggttagg	cagaaatcttctttgatagct	cagaaatcttctttgatagct	cgcagcgaccatttgactaac	MAERPYKCEECGKAFNTSGSLVRHMKIHTGEKPYKCEECGKAFNRRDELNVHMKIHTGEKPYKCEECGKAFNTSGELVRHMKIHTGEKPYKCEECGKAFNQKSSLIAHMKIHTGEKPYKCEECGKAFNQKSSLIAHMKIHTGEKPYKCEECGKAFNRSDHLTNHTKIHLR	170	ATGGCTGAGAGGCCCTATAAGTGCGAGGAATGCGGCAAGGCCTTCAACacaagcggctctctcgttagaCACATGAAAATCCACACTGGCGAAAAGCCGTACAAATGTGAAGAATGTGGAAAGGCTTTCAATaggcgggacgaactgaacgtgCATATGAAAATACACACCGGTGAGAAACCCTATAAGTGTGAAGAGTGCGGGAAAGCATTTAACacgtctggggagttggttaggCACATGAAGATTCATACAGGGGAAAAACCATACAAATGCGAGGAGTGTGGTAAAGCGTTTAACcagaaatcttctttgatagctCATATGAAGATCCATACGGGAGAGAAGCCTTACAAGTGTGAGGAGTGTGGAAAAGCTTTTAATcagaaatcttctttg…	510

## Sheet: 6. Cloning guide
README: ZF array design
When designing ZF arrays using Supplementary Table 3 Sheets 1-5, Column G (Duplicate ZF arrays?) checks whether any individual ZF module is repeated within a ZF array
A value of FALSE indicates that no ZF modules are repeated within the ZF array
A value of TRUE indicates that one or more ZF modules are repeated within the ZF array
If any ZF module is repeated (TRUE), users should manually recode the nucleotide sequence corresponding to the repeated ZF array(s) in order to avoid repetitive sequences which may hinder synthetic DNA synthesis and/or cloning
For example, in the 6ZF array RB68-Mt-tk, both ZF3 and ZF5 target TAT and therefore share amino acid sequence ARGNLRT. The nucleotide sequence for ZF5 should be manually recoded from gcacgcgggaacttgcggact to gctagaggaaatctcagaaca (for example), in order to avoid repetitive sequences
For example, in the 6ZF array RB64-Nd1, both ZF4 and ZF5 target ATA and therefore share amino acid sequence QKSSLIA. The nucleotide sequence for ZF5 should be manually recoded from cagaaatcttctttgatagct to caaaagagcagtctcattgcc (for example), in order to avoid repetitive sequences
README: Ordering ZF arrays as synthetic DNA (for example IDT eblocks or gblocks)
For cloning plasmids encoding ZF-DdCBEs, we used the Gibson assembly method using NEBuilder HiFi DNA Assembly Master Mix (New England Biolabs), which works best with Gibson homology arms 20-30 nucleotides in length
Therefore when ordering synthetic DNA encoding designed ZF arrays, we added sequences to the 5'-end and 3'-end of the ZF array nucleotide sequence to provide these Gibson homology arms for cloning
Mitochondrial C-terminal ZF-DdCBE architectures
Add to 5'-end of ZF array nucleotide sequence:				CTTCAGAAAAAGCTGGAGGAACTGGAGTTGGACGCCGCT	39
Add to 3'-end of ZF array nucleotide sequence:				GGA	3
Mitochondrial N-terminal ZF-DdCBE architectures
Add to 5'-end of ZF array nucleotide sequence:				GGATCCGGCGGAGGAGGTTCTGGCGGTTCTGGAGGAAGT	39
Add to 3'-end of ZF array nucleotide sequence:				AGC	3
Nuclear C-terminal ZF-DdCBE architectures
Add to 5'-end of ZF array nucleotide sequence:				GAGACCCAAGCTGGCTAGCACCATGAAACGGACAGCCGACGGAAGCGAGTTCGAGTCACCAAAGAAGAAGCGGAAAGTCAGCGGATCTCCTGCAGCTAAGAGAGTGAAGCTGGACTCTGGTTCAAAGAGAACTGCTGATGGTTCTGAATTTGAATCTCCTAAAAAAAAAAGAAAGGTTTCAGGCAGCCCAGCTGCAAAAAGGGTTAAATTGGATAGTGGGTCCGCCGCT	229
Add to 3'-end of ZF array nucleotide sequence:				GGA	3
Nuclear N-terminal ZF-DdCBE architectures
Add to 5'-end of ZF array nucleotide sequence:				GGATCCGGCGGAGGAGGTTCTGGCGGTTCTGGAGGAAGT	39
Add to 3'-end of ZF array nucleotide sequence:				AGC	3
README: PCR primer setups for cloning plasmids encoding ZF-DdCBEs
For cloning plasmids encoding ZF-DdCBEs, we used a three-piece Gibson assembly = PCR1 + PCR2 + Synthetic DNA encoding ZF array
Mitochondrial C-terminal ZF-DdCBEs, DddAN fusion
PCR1:		CtermDddANF & BSDSTR			*for ZF scaffold V2, replace CtermDddANF with CtermDddANF_V2
PCR2:		BSDSTF & IntNES2R
Mitochondrial C-terminal ZF-DdCBEs, DddAC fusion
PCR1:		CtermDddACF & BSDSTR			*for ZF scaffold V2, replace CtermDddACF with CtermDddACF_V2
PCR2:		BSDSTF & IntNES2R
Mitochondrial N-terminal ZF-DdCBEs, DddAN fusion
PCR1:		LinkUGIF & BSDSTR			*for ZF scaffold V2, replace LinkUGIF with LinkUGIF_V2
PCR2:		BSDSTF & NtermDddANR
Mitochondrial N-terminal ZF-DdCBEs, DddAC fusion
PCR1:		LinkUGIF & BSDSTR			*for ZF scaffold V2, replace LinkUGIF with LinkUGIF_V2
PCR2:		BSDSTF & NtermDddACR
Nuclear C-terminal ZF-DdCBEs, DddAN fusion
PCR1:		CtermDddANF & pBoriR			*for ZF scaffold V2, replace CtermDddANF with CtermDddANF_V2
PCR2:		pBoriF & CMVSR
Nuclear C-terminal ZF-DdCBEs, DddAC fusion
PCR1:		CtermDddACF & pBoriR			*for ZF scaffold V2, replace CtermDddACF with CtermDddACF_V2
PCR2:		pBoriF & CMVSR
Nuclear N-terminal ZF-DdCBEs, DddAN fusion
PCR1:		LinkUGIF & BSDSTR			*for ZF scaffold V2, replace LinkUGIF with LinkUGIF_V2
PCR2:		BSDSTF & NtermDddANR
Nuclear N-terminal ZF-DdCBEs, DddAC fusion
PCR1:		LinkUGIF & BSDSTR			*for ZF scaffold V2, replace LinkUGIF with LinkUGIF_V2
PCR2:		BSDSTF & NtermDddACR
README: PCR primer sequences
CtermDddANF		CATACCAAGATACACCTGCGGggatccGGCGGAGGAGGTTCTggcggttctggaggaagtGGCAGCTACGCCCTGGGTCCGT	82
CtermDddACF		CATACCAAGATACACCTGCGGggatccGGCGGAGGAGGTTCTggcggttctggaggaagtGCCATTCCAGTGAAGCGCGGC	81
CtermDddANF_V2		CATAtgAAGATACACCTGCGGggatccGGCGGAGGAGGTTCTggcggttctggaggaagtGGCAGCTACGCCCTGGGTCCGT	82
CtermDddACF_V2		CATAtgAAGATACACCTGCGGggatccGGCGGAGGAGGTTCTggcggttctggaggaagtGCCATTCCAGTGAAGCGCGGC	81
BSDSTR		ggcagcaattcacgaatcccaactgccgtcggctgtccatcac	43
BSDSTF		gggattcgtgaattgctgccctctggttatgtgtgggagggctaa	45
IntNES2R		CAGTTCCTCCAGCTTTTTCTGAAGtgatccCTTTTCGGTGTCGTGAATGGTGAGCGTGCCGAACTTTTT	69
LinkUGIF		CATACCAAGATACACCTGCGGagcggaggatccggaggatctggaggcagcACTAATCTGAGCGA	65
LinkUGIF_V2		CATAtgAAGATACACCTGCGGagcggaggatccggaggatctggaggcagcACTAATCTGAGCGA	65
NtermDddANR		AGAACCTCCTCCGCCggatccACCTTtCGGCGGCACCACGGTCATTTTCGCGTTTTC	57
NtermDddACR		AGAACCTCCTCCGCCggatccGCAACCGCCTTTGGTCGGGCTCTTCGGGCTGTTGCTGTTACCGaTAAACACTTTGGT	78
pBoriF		cccctgacgagcatcacaaaaatcgacgctcaagtcagaggtggcg	46
pBoriR		tttgtgatgctcgtcaggggggcggagcctatggaaaaacgccagcaacg	50
CMVSR		CATggtgctagccagcttgggtctccctatagtgagtcgtattaatttc	49
