# Supplementary material for: Compact zinc finger base editors that edit mitochondrial or nuclear DNA in vitro and in vivo
Source: Nat Commun. 2022 Nov 23;13:7204. doi: 10.1038/s41467-022-34784-7 (PMC9684478; doi:10.1038/s41467-022-34784-7)
Supplement: Supplementary file 7 — Source Data [file 41467_2022_34784_MOESM7_ESM.xlsx]

## Sheet: Fig. 1
Fig. 1c
	% C•G-to-T•A editing
ZF-DdCBE pair	Untreated			v1			v5			v6			v7
R8-ATP8 +4-ATP8	0.0210521	0.0731529	0.0155763	1.38235	1.43187	1.39414	3.78355	3.74753	3.75463	7.08489	7.6087	10.5716	19.3206	17.2571	17.3589
R8-ATP8 +10-ATP8	0.040978	0.0567108	0.0215179	1.48434	1.40681	1.25092	4.10204	4.08818	4.34611	7.31038	6.86536	9.45708	18.7803	20.2968	18.9823
R8-3i-ATP8 +4-3i-ATP8	0.0545591	0.0823234	0.0776484	2.25823	2.31083	2.13636	8.52815	7.86	8.48191	17.1769	16.7667	19.2477	25.9774	23.5954	24.9739
R8-3i-ATP8 +10-3ii-ATP8	0.0743582	0.0570068	0.0572813	1.2288	1.11899	1.09465	9.78359	9.24035	9.68057	19.6936	16.883	20.5664	26.8891	25.802	23.5258
9-ND51 +R13-ND51	0.0111748	0.0172756	0.0339341	4.2207	4.16261	3.76601	5.01409	5.22358	7.35107	7.32032	7.49543	10.3808	13.6263	12.0912	9.47828
12-ND51 +R13-ND51	0.0167978	0.0195695	0.0385666	4.91943	4.9841	5.09195	5.32667	4.60303	5.58497	4.59513	6.51871	6.32948	16.2212	12.8093	11.6613
Fig. 1d
	% C•G-to-T•A editing
ZF-DdCBE pair	Untreated			v1			v5			v6			v7
G24-R1b +G32-R1b	0.0353447	0.0260343	0.0225581	0.885011	0.921438	0.952941	9.07635	7.3616	8.57659	20.2244	13.4859	19.3348	24.0162	21.6542	21.4736
G22-R13 +G24-R13	0.0547508	0.0380654	0.0500644	2.62967	2.55259	2.46482	10.3776	10.3032	13.9818	12.1748	10.855	15.6179	24.5945	24.301	21.2425
G32-R6a +G21-R6a	0.0185456	0.0380038	0.0352552	10.3399	11.2962	10.479	9.9193	11.0015	10.7662	12.0033	12.6939	14.6539	16.7979	16.2077	15.8277
G36-R6c +G212-R6c	0.027096	0.0273966	0.0360369	9.87631	9.97649	10.0156	19.6337	18.0615	24.8472	21.0907	22.3047	26.0515	27.7854	27.6383	26.0905
G33-V1 +G35-V1	0.036744	0.0692432	0.0506086	18.3175	17.7565	18.301	21.217	22.42	22.5282	30.2718	27.8556	30.354	36.3972	39.1661	39.7107
G22-V2 +G34-V2	0.380289	0.309711	0.221818	2.78355	2.25449	2.42045	21.3871	21.5229	20.989	23.7389	24.9035	25.1226	30.7519	30.1486	31.2772
G33-V5 +G36-V5	0.021901	0.0432096	0.0362073	2.48761	2.17954	2.35962	11.4446	10.3675	10.2399	24.2627	23.5047	25.6606	33.2729	36.014	32.379

## Sheet: Fig. 2
Fig. 2a
	% C•G-to-T•A editing
ZF-DdCBE pair	Untreated			ZFD			v7 ZF-DdCBE
ND1-Left +ND1-Right	0.0544786	0.0621682	0.0819168	21.7115	17.3616	17.2848	34.1993	33.6674	35.3968
ND2-Left +ND2-Right	0.0284504	0.0274265	0.0467304	29.5757	31.485	32.9094	39.0007	43.1066	37.6429
ND4L-Left +ND4L-Right	0.00367	0.0221623	0.0127763	10.0665	10.5698	10.2027	20.022	17.7165	18.9847
ND4-Left +ND4-Right	0.0185302	0.0227436	0.0382507	5.85247	6.34661	5.32009	20.4286	19.0885	17.3845
ND5-Left +ND5-Right	0.0131575	0.0293384	0.0153151	3.04331	2.7597	2.84376	17.907	19.9034	21.1415
ND52-Left +ND52-Right	0.0160056	0	0.0104062	15.5498	16.5234	16.921	31.3871	29.4428	28.5427
COX1-Left +COX1-Right	0.0131974	0.0167881	0.0303065	2.99774	2.81558	3.01092	25.346	26.5533	23.7677
COX2-Left +COX2-Right	0.0231152	0.0238161	0.00793	20.7819	19.4738	18.1179	19.718	18.5515	17.8571
CYB-Left +CYB-Right	0.019171	0.0227557	0.0356561	3.74554	4.4676	4.35584	24.61	30.2553	27.8144
Fig. 2b
	% C•G-to-T•A editing
ZF-DdCBE pair	Untreated			ZFD			v7 ZF-DdCBE
G24-R1b +G32-R1b	0.0424629	0.0351124	0.0179064	4.19996	4.65735	4.82951	33.3498	30.3042	30.7583
G22-R13 +G24-R13	0.032432	0.0304692	0.0339486	6.14045	6.71691	7.11429	31.5265	29.534	31.1773
G32-R6a +G21-R6a	0.0334821	0.0283166	0.011485	11.1949	11.1838	10.5973	25.3419	25.6453	21.8436
G36-R6c +G212-R6c	0.0334821	0.0460144	0.0421117	21.4829	24.0392	24.2025	39.8134	40.2456	39.595
G33-V1 +G35-V1	0.0420271	0.00696	0.0275596	14.26	13.2917	12.8861	45.1206	42.1026	46.5531
G22-V2 +G34-V2	0.253578	0.249635	0.450934	32.4477	31.8234	30.8157	36.383	34.3427	35.2527
G33-V5 +G36-V5	0.0333812	0.0206221	0.0433902	5.49432	5.18105	5.11389	41.0591	39.6537	37.9289

## Sheet: Fig. 3
Fig. 3a
	% C•G-to-T•A editing
Nucleotide position within amplicon (C•G only)	Untreated			TALE-DdCBE
1	0.0512093	0.0627941	0.0512773	0.0563478	0.0531964	0.0560009
2	0.00923	0.0163437	0.0142904	0.00746	0.015592	0.0167167
3	0.0209874	0.0180641	0.0268996	0.0215448	0.0174264	0.0183884
4	0.00923	0.00774	0.00757	0.00663	0.010089	0.0108658
5	0.00923	0.00602	0.00588	0.00829	0.0110061	0.0108658
6	0.00923	0.0111825	0.0100873	0.00663	0.0055	0.00669
7	0.0184689	0.0197844	0.0168122	0.0157443	0.0183436	0.0167167
8	0.00923	0.00774	0.0100873	0.00912	0.0119233	0.00752
9	0.0125924	0.0146233	0.0176528	0.0157443	0.010089	0.0158808
10	0.00588	0.0043	0.0100873	0.0107724	0.0174264	0.00919
11	0.0209874	0.026666	0.0353057	0.0290026	0.0366872	0.0292542
12	0.0125924	0.0120427	0.0126092	0.0107724	0.0165092	0.0117017
13	0.010074	0.0137631	0.0159716	0.104409	0.109144	0.0961209
14	0.0142714	0.0111825	0.0142904	0.125954	0.142163	0.112838
15	0.00672	0.0103223	0.00336	0.0107724	0.0128405	0.0108658
16	0.0117529	0.00602	0.00504	0.0646343	0.0642025	0.0509859
17	0.0167899	0.026666	0.0193341	0.0190588	0.0128405	0.02006
18	0.0151109	0.0172039	0.010928	0.0190588	0.010089	0.0125375
19	0.00672	0.00602	0.010928	0.00497	0.00825	0.00669
20	0.0109135	0.0120427	0.0100873	0.00746	0.0119233	0.01003
21	0.0142714	0.00946	0.0117686	0.0058	0.0137577	0.00585
22	0.0176294	0.0146233	0.0201747	0.0878363	0.0862148	0.0735534
23	0.188047	0.171178	0.177369	0.246936	0.216454	0.201436
24	0.00588	0.0111825	0.00588	0.0124297	0.0119233	0.00752
25	0.193924	0.173759	0.169804	0.236992	0.219206	0.19057
26	0.0184689	0.0180641	0.0184935	0.0132583	0.0137577	0.0117017
27	0.0310614	0.026666	0.0336245	0.0671202	0.0715399	0.0576725
28	0.00923	0.0275262	0.015131	0.0157443	0.0137577	0.0292542
29	0.0184689	0.0120427	0.00504	0.00994	0.0128405	0.0108658
30	0.0319009	0.0163437	0.0159716	0.014087	0.0174264	0.01003
31	0.0134319	0.0206446	0.0176528	0.0215448	0.0165092	0.0175525
32	0.0134319	0.0137631	0.0168122	0.0240307	0.0128405	0.0158808
33	0.0386169	0.0395689	0.0420306	0.0339744	0.0330184	0.0317617
34	0.0109135	0.0137631	0.0159716	0.014087	0.0128405	0.01003
35	0.0251849	0.0197844	0.0226965	0.0273453	0.0210951	0.0192242
36	0.0327404	0.0258058	0.0319432	0.0298312	0.0220123	0.0217317
37	0.00923	0.00946	0.00841	0.00829	0.00459	0.0108658
38	0.0319009	0.04473	0.0319432	0.0348031	0.0339356	0.0325975
39	0.0117529	0.00946	0.0142904	0.0165729	0.0146749	0.0142092
40	0.00839	0.0086	0.0100873	0.0124297	0.0146749	0.00752
41	0.185529	0.159136	0.16476	0.23202	0.215537	0.193913
42	0.0167899	0.0103223	0.00841	0.0174015	0.0146749	0.0125375
43	0.00923	0.0120427	0.00588	0.0223734	0.0321013	0.0234033
44	0.00252	0.00774	0.00504	0.00912	0.0247638	0.00919
45	0.0243454	0.0258058	0.0218559	0.0174015	0.0339356	0.02006
46	0.0109135	0.0154835	0.00841	0.00912	0.0119233	0.0117017
47	0.0109135	0.00688	0.0117686	0.00746	0.00642	0.00752
48	0.0117529	0.0129029	0.00588	0.0124297	0.00917	0.0117017
49	0.0142714	0.0120427	0.0126092	0.0190588	0.00917	0.015045
50	0.0193084	0.0197844	0.010928	0.0165729	0.0210951	0.0142092
51	0.0042	0.00688	0.00841	0.00497	0.0055	0.00334
52	0.0184689	0.0146233	0.0176528	0.0174015	0.0229295	0.0175525
53	0.0209874	0.0172039	0.0117686	0.0182302	0.0174264	0.0175525
54	0.0109135	0.0154835	0.0193341	0.0182302	0.0192608	0.02006
55	0.172097	0.169458	0.191659	0.228706	0.240301	0.182212
56	0.0201479	0.0163437	0.0193341	0.0190588	0.0284325	0.0208959
57	0.0109135	0.00516	0.0134498	0.0182302	0.010089	0.01003
58	0.0109135	0.0137631	0.0117686	0.0107724	0.0119233	0.015045
59	0.0226664	0.0146233	0.0176528	29.1898	30.4769	24.9254
60	0.0277034	0.0326873	0.0252184	0.579223	0.579657	0.469739
61	0.00839	0.0172039	0.010928	0.0198875	0.0275154	0.02006
62	0.0243454	0.0240854	0.0226965	0.0149156	0.0238467	0.015045
63	0.0235059	0.0395689	0.0252184	0.0215448	0.0220123	0.0225675
64	0.0184689	0.0172039	0.0235371	0.023202	0.0302669	0.0225675
65	0.0159504	0.0103223	0.0117686	0.0132583	0.0210951	0.0175525
66	0.0159504	0.0129029	0.0134498	0.0132583	0.0110061	0.0125375
67	0.0151109	0.0240854	0.0142904	0.0124297	0.0183436	0.0108658
68	0.00756	0.0111825	0.00252	0.00994	0.00734	0.00585
69	0.00504	0.0086	0.00757	0.00331	0.0128405	0.01003
70	0.0528883	0.0619339	0.0512773	0.0679489	0.0687884	0.0576725
71	0.0293824	0.0232252	0.0168122	0.0223734	0.0183436	0.0158808
72	0.0193084	0.0154835	0.0142904	0.0174015	0.0192608	0.0309259
73	0.0117529	0.0146233	0.0159716	0.0124297	0.015592	0.0242392
74	0.162862	0.159136	0.157194	0.207161	0.2082	0.177197
75	0.0327404	0.0361281	0.0285808	0.0712634	0.0761258	0.0626875
76	0.0260244	0.00946	0.0226965	0.0190588	0.0146749	0.0217317
77	0.00923	0.00688	0.0100873	0.00414	0.00734	0.0142092
78	0.0478513	0.0481708	0.045393	0.0480614	0.0385215	0.0376125
79	0.0209874	0.0335475	0.0369869	0.0207161	0.025681	0.03009
80	0.110814	0.0782776	0.0849018	0.0720921	0.0733743	0.0693742
81	0.179652	0.145373	0.166441	0.0944655	0.137577	0.125375
82	0.0327404	0.0301068	0.030262	0.0397749	0.0330184	0.0267467
83	0.0402958	0.0369883	0.0403494	0.0447468	0.0330184	0.0409559
84	0.156986	0.169458	0.162238	0.129269	0.118316	0.137077
85	0.136838	0.126448	0.126092	0.144184	0.158672	0.154629
86	0.0982211	0.0894601	0.0882642	0.0911509	0.103641	0.0977926
87	0.0646412	0.0722562	0.0806987	0.0820358	0.0779602	0.0827476
88	0.0814312	0.0868795	0.0748144	0.0911509	0.0935522	0.0936134
89	0.119209	0.114406	0.115164	0.123468	0.122902	0.127883
90	0.0570858	0.0567727	0.0554804	0.060491	0.0531964	0.0668667
Fig. 3b
	% C•G-to-T•A editing
Nucleotide position within amplicon (C•G only)	Untreated			v7 ZF-DdCBE
1	0.0706435	0.0751152	0.0714091	0.0793093	0.0558168	0.0737208
2	0.0238941	0.0298403	0.0220528	0.0210822	0.0179749	0.0191128
3	0.0654491	0.086434	0.0567072	0.0652545	0.0709535	0.0810019
4	0.0560992	0.0607096	0.0556571	0.0632467	0.0520326	0.0609789
5	0.11116	0.0905499	0.111314	0.0893485	0.111634	0.101935
6	0.0145442	0.0164636	0.015752	0.0150587	0.0132447	0.0145621
7	0.0155831	0.0144057	0.0115515	0.0210822	0.0160828	0.0127419
8	0.0238941	0.0123477	0.0126016	0.0110431	0.0122986	0.0200229
9	0.0155831	0.0123477	0.015752	0.0200783	0.0151367	0.0118317
10	0.00623	0.00514	0.0084	0.00703	0.00757	0.00455
11	0.00727	0.00514	0.0084	0.012047	0.00851	0.00819
12	0.0135054	0.0113187	0.0168021	0.0291135	0.0331116	0.0309445
13	0.0218164	0.0329272	0.0283536	0.0281096	0.0264893	0.0291243
14	0.0155831	0.0185216	0.0231029	0.00703	0.0160828	0.0254837
15	0.0124665	0.0164636	0.0168021	0.0140548	0.0217591	0.0145621
16	0.0290885	0.0318983	0.031504	0.0281096	0.0416261	0.0373155
17	0.0155831	0.0154346	0.0199525	0.0341331	0.0482484	0.0627992
18	0.024933	0.0257244	0.0283536	0.5642	0.640474	0.54244
19	0.016622	0.00926	0.0084	0.445738	0.496675	0.424122
20	0.00831	0.0113187	0.0189024	0.0321253	0.0340577	0.0263939
21	0.00935	0.0102898	0.0147019	0.024094	0.0189209	0.0200229
22	0.0176609	0.0246954	0.0147019	0.195763	0.181641	0.118317
23	0.0103888	0.00823	0.00945	0.211826	0.207184	0.156543
24	0.0176609	0.0174926	0.0231029	0.128501	0.127716	0.0891931
25	0.0363606	0.0370431	0.0304539	0.0522036	0.0548707	0.0527877
26	0.0301274	0.0216085	0.0283536	0.0281096	0.0170288	0.0254837
27	0.033244	0.0257244	0.0252032	0.0321253	0.0283814	0.0200229
28	0.0114276	0.0113187	0.0147019	1.04206	1.35852	0.915594
29	0.0124665	0.0102898	0.00735	0.477864	0.580873	0.345851
30	0.0135054	0.0174926	0.0147019	0.0170666	0.0227051	0.0218432
31	0.0124665	0.00926	0.0105013	0.0170666	0.00851	0.0182027
32	0.0872655	0.0782022	0.100813	1.20169	1.5203	1.17316
33	0.0176609	0.0257244	0.0231029	0.11545	0.157044	0.0873728
34	0.0135054	0.0288113	0.0126016	2.38028	3.02262	2.29627
35	0.016622	0.0113187	0.0105013	2.35017	3.07654	2.57295
36	0.0290885	0.0360142	0.0462059	0.0441723	0.0473023	0.0627992
37	0.0197386	0.0185216	0.0199525	0.0291135	0.0416261	0.0373155
38	0.0270107	0.0246954	0.0168021	0.0220861	0.0245972	0.0245736
39	0.0155831	0.0144057	0.0147019	0.0190744	0.0227051	0.0154723
40	0.0186997	0.0205795	0.0252032	0.0271057	0.0331116	0.027304
41	0.0155831	0.0123477	0.0136517	0.0160626	0.0236512	0.0182027
42	0.0228552	0.0277824	0.031504	0.0250979	0.0359498	0.0382256
43	0.0862266	0.0596806	0.0556571	0.0702741	0.0700075	0.0946539
44	0.0644102	0.0524778	0.0609077	0.0451762	0.0416261	0.0436864
45	0.074799	0.0823181	0.0714091	0.0481879	0.0662233	0.0627992
46	0.0373995	0.0401301	0.0388549	0.0311214	0.020813	0.0327648
47	0.0706435	0.0709993	0.0829605	0.0973798	0.0908205	0.0937437
48	0.0623325	0.0576226	0.0672085	0.187732	0.233674	0.212061
49	0.0311662	0.0329272	0.0451557	20.7389	24.321	20.9012
50	0.0124665	0.0226375	0.0273035	17.946	21.4961	18.0862
51	0.0270107	0.0370431	0.0294037	0.386507	0.432343	0.370424
52	0.0228552	0.0123477	0.0220528	1.23582	1.45786	1.15678
53	0.0176609	0.0113187	0.0273035	0.0401566	0.039734	0.0309445
54	0.0176609	0.0288113	0.0241531	0.0311214	0.039734	0.0263939
55	0.00416	0.00617	0.0084	0.00703	0.0170288	0.0154723
56	0.0124665	0.0154346	0.0199525	0.0250979	0.0122986	0.0236635
57	0.0103888	0.0123477	0.0105013	0.0210822	0.0283814	0.0236635
58	0.0124665	0.0185216	0.0178523	0.0261018	0.0245972	0.0254837
59	0.0301274	0.0401301	0.0399051	0.0331292	0.0510865	0.0364053
60	0.0135054	0.0113187	0.0105013	0.0110431	0.0227051	0.0172925
61	0.016622	0.00926	0.0084	0.00703	0.0122986	0.0100115
62	0.0457105	0.0370431	0.0346544	0.0391527	0.0416261	0.0400459
63	0.00935	0.0072	0.0105013	0.457785	0.51465	0.534248
64	0.016622	0.0164636	0.0168021	0.0853328	0.102173	0.0910133
65	0.0145442	0.0123477	0.0199525	0.0200783	0.0283814	0.0209331
66	0.0135054	0.0185216	0.0126016	0.0160626	0.0245972	0.0172925
67	0.016622	0.0226375	0.0189024	0.157615	0.199616	0.208421
68	0.0540215	0.0514488	0.0504064	0.0431684	0.0473023	0.0618891
69	0.0135054	0.0123477	0.0115515	0.0973798	0.12204	0.106486
70	0.132976	0.153317	0.15857	0.432687	0.476808	0.417751
71	0.00519	0.00617	0.00525	0.00402	0.00662	0.0100115
72	0.123626	0.111129	0.106063	0.840277	1.06809	0.903762
73	0.0145442	0.0133767	0.0178523	0.0230901	0.0350037	0.0263939
74	0.0706435	0.0751152	0.0777099	0.0602349	0.0652772	0.0737208
75	0.0425939	0.0504198	0.0577573	0.0501958	0.0539247	0.0427763
76	0.0986931	0.0987817	0.120765	0.083325	0.0927126	0.081912
77	0.0145442	0.0164636	0.0168021	0.0100392	0.0141907	0.0100115
78	0.139209	0.144057	0.138618	0.164642	0.16272	0.151992
79	0.103887	0.107013	0.113414	0.133521	0.113526	0.129239
80	0.049866	0.0401301	0.0556571	0.0451762	0.039734	0.0382256
81	0.0290885	0.0370431	0.0367547	0.0301175	0.04068	0.0336749
82	0.0405161	0.0391011	0.0367547	0.0371449	0.0359498	0.0327648
Fig. 3c
Name	Average amplicon-wide % C•G-to-T•A editing
Untreated	0.0666464	0.0658122	0.0689019
Peptide	0.0596584	0.0638672	0.0601842
UGI	0.0641014	0.0613439	0.0674383
DddAN + DddAC	0.0709898	0.0766354	0.0691218
DddAN-UGI + DddAC-UGI	0.184354	0.199289	0.204672
v7 ZF-DdCBE	0.21199	0.211431	0.202234
v7 ZF-DdCBE without UGI	0.0522752	0.0561726	0.0537174
v7 ZF-DdCBE without DddA	0.0445652	0.041273	0.04433
TALE-DdCBE	0.0552144	0.0584247	0.0536075
Fig. 3d
Name	DddAN	DddAC	Average % off-target C•G-to-T•A editing	% on-target C•G-to-T•A editing
Untreated	-	-	0.0143842	0.0776642
Canonical	Canonical	Canonical	0.128941	20.7671
Canonical_NΔ1	Canonical	NΔ1	0.122954	18.9745
Canonical_NΔ2	Canonical	NΔ2	0.116633	18.8773
Canonical_NΔ3	Canonical	NΔ3	0.117939	18.2852
Canonical_NΔ4	Canonical	NΔ4	0.119768	18.2234
Canonical_NΔ5	Canonical	NΔ5	0.0753662	18.1912
Canonical_NΔ6	Canonical	NΔ6	0.0433922	13.343
Canonical_NΔ7	Canonical	NΔ7	0.0402585	12.0356
Canonical_NΔ8	Canonical	NΔ8	0.0427083	11.4816
Canonical_NΔ9	Canonical	NΔ9	0.0342014	9.17354
Canonical_NΔ10	Canonical	NΔ10	0.0323597	8.0683
Canonical_NΔ11	Canonical	NΔ11	0.0306013	7.45679
Canonical_NΔ12	Canonical	NΔ12	0.0301412	7.36942
Canonical_NΔ13	Canonical	NΔ13	0.0229888	3.28072
Canonical_NΔ14	Canonical	NΔ14	0.0207266	0.646148
Canonical_NΔ15	Canonical	NΔ15	0.0182215	0.0643706
CΔ1_Canonical	CΔ1	Canonical	0.123028	20.353
CΔ1_NΔ1	CΔ1	NΔ1	0.128426	20.196
CΔ1_NΔ2	CΔ1	NΔ2	0.120442	20.1495
CΔ1_NΔ3	CΔ1	NΔ3	0.130783	20.3019
CΔ1_NΔ4	CΔ1	NΔ4	0.118986	19.6885
CΔ1_NΔ5	CΔ1	NΔ5	0.0813613	19.5032
CΔ1_NΔ6	CΔ1	NΔ6	0.0428227	14.0478
CΔ1_NΔ7	CΔ1	NΔ7	0.0437573	12.6242
CΔ1_NΔ8	CΔ1	NΔ8	0.0406606	11.7632
CΔ1_NΔ9	CΔ1	NΔ9	0.0334547	8.91288
CΔ1_NΔ10	CΔ1	NΔ10	0.0327605	9.18196
CΔ1_NΔ11	CΔ1	NΔ11	0.0332814	8.76899
CΔ1_NΔ12	CΔ1	NΔ12	0.0305175	8.46867
CΔ1_NΔ13	CΔ1	NΔ13	0.022942	3.68903
CΔ1_NΔ14	CΔ1	NΔ14	0.0186887	0.62981
CΔ1_NΔ15	CΔ1	NΔ15	0.0188432	0.0646312
CΔ2_Canonical	CΔ2	Canonical	0.109832	18.838
CΔ2_NΔ1	CΔ2	NΔ1	0.120875	20.0143
CΔ2_NΔ2	CΔ2	NΔ2	0.118099	20.2562
CΔ2_NΔ3	CΔ2	NΔ3	0.119494	19.2315
CΔ2_NΔ4	CΔ2	NΔ4	0.119477	19.633
CΔ2_NΔ5	CΔ2	NΔ5	0.0714966	18.7341
CΔ2_NΔ6	CΔ2	NΔ6	0.0427548	13.2357
CΔ2_NΔ7	CΔ2	NΔ7	0.0393354	11.5651
CΔ2_NΔ8	CΔ2	NΔ8	0.0379091	10.8038
CΔ2_NΔ9	CΔ2	NΔ9	0.0299842	8.92417
CΔ2_NΔ10	CΔ2	NΔ10	0.0326507	9.04502
CΔ2_NΔ11	CΔ2	NΔ11	0.031997	8.43342
CΔ2_NΔ12	CΔ2	NΔ12	0.0325521	8.28368
CΔ2_NΔ13	CΔ2	NΔ13	0.023133	3.75452
CΔ2_NΔ14	CΔ2	NΔ14	0.0179287	0.615746
CΔ2_NΔ15	CΔ2	NΔ15	0.0178099	0.0517001
CΔ3_Canonical	CΔ3	Canonical	0.086387	19.2435
CΔ3_NΔ1	CΔ3	NΔ1	0.095566	20.3274
CΔ3_NΔ2	CΔ3	NΔ2	0.0848484	20.2988
CΔ3_NΔ3	CΔ3	NΔ3	0.0980206	20.3763
CΔ3_NΔ4	CΔ3	NΔ4	0.0915833	19.6445
CΔ3_NΔ5	CΔ3	NΔ5	0.051568	17.4998
CΔ3_NΔ6	CΔ3	NΔ6	0.0322639	10.77
CΔ3_NΔ7	CΔ3	NΔ7	0.0310681	9.32286
CΔ3_NΔ8	CΔ3	NΔ8	0.0295661	8.79209
CΔ3_NΔ9	CΔ3	NΔ9	0.0251701	6.44012
CΔ3_NΔ10	CΔ3	NΔ10	0.02824	6.72766
CΔ3_NΔ11	CΔ3	NΔ11	0.0257126	6.06654
CΔ3_NΔ12	CΔ3	NΔ12	0.0246568	6.08692
CΔ3_NΔ13	CΔ3	NΔ13	0.0212327	2.61389
CΔ3_NΔ14	CΔ3	NΔ14	0.0177206	0.443288
CΔ3_NΔ15	CΔ3	NΔ15	0.018663	0.0541505
CΔ4_Canonical	CΔ4	Canonical	0.038215	14.3089
CΔ4_NΔ1	CΔ4	NΔ1	0.037715	14.2961
CΔ4_NΔ2	CΔ4	NΔ2	0.0332644	13.1193
CΔ4_NΔ3	CΔ4	NΔ3	0.0381895	14.6992
CΔ4_NΔ4	CΔ4	NΔ4	0.0399413	14.9099
CΔ4_NΔ5	CΔ4	NΔ5	0.0296484	11.0059
CΔ4_NΔ6	CΔ4	NΔ6	0.0263228	7.12504
CΔ4_NΔ7	CΔ4	NΔ7	0.0247338	6.41661
CΔ4_NΔ8	CΔ4	NΔ8	0.0243611	5.96995
CΔ4_NΔ9	CΔ4	NΔ9	0.024957	5.64146
CΔ4_NΔ10	CΔ4	NΔ10	0.0240644	6.04451
CΔ4_NΔ11	CΔ4	NΔ11	0.0217233	4.88457
CΔ4_NΔ12	CΔ4	NΔ12	0.0251895	5.50489
CΔ4_NΔ13	CΔ4	NΔ13	0.0190303	1.90825
CΔ4_NΔ14	CΔ4	NΔ14	0.0177696	0.240765
CΔ4_NΔ15	CΔ4	NΔ15	0.0178888	0.0583789
CΔ5_Canonical	CΔ5	Canonical	0.0248957	5.8451
CΔ5_NΔ1	CΔ5	NΔ1	0.025184	5.61014
CΔ5_NΔ2	CΔ5	NΔ2	0.0229108	4.75674
CΔ5_NΔ3	CΔ5	NΔ3	0.023894	5.84133
CΔ5_NΔ4	CΔ5	NΔ4	0.0244979	5.78379
CΔ5_NΔ5	CΔ5	NΔ5	0.0210738	3.53569
CΔ5_NΔ6	CΔ5	NΔ6	0.0205707	2.1939
CΔ5_NΔ7	CΔ5	NΔ7	0.0201945	2.05412
CΔ5_NΔ8	CΔ5	NΔ8	0.0201346	1.99437
CΔ5_NΔ9	CΔ5	NΔ9	0.0195361	1.78072
CΔ5_NΔ10	CΔ5	NΔ10	0.019853	2.03216
CΔ5_NΔ11	CΔ5	NΔ11	0.0197151	2.1189
CΔ5_NΔ12	CΔ5	NΔ12	0.0197448	1.71201
CΔ5_NΔ13	CΔ5	NΔ13	0.0183144	0.477288
CΔ5_NΔ14	CΔ5	NΔ14	0.0170059	0.0949017
CΔ5_NΔ15	CΔ5	NΔ15	0.01893	0.0543779
CΔ6_Canonical	CΔ6	Canonical	0.0147224	0.0720115
CΔ6_NΔ1	CΔ6	NΔ1	0.0133652	0.0901335
CΔ6_NΔ2	CΔ6	NΔ2	0.0138247	0.0844297
CΔ6_NΔ3	CΔ6	NΔ3	0.0144248	0.0811424
CΔ6_NΔ4	CΔ6	NΔ4	0.0148294	0.0797243
CΔ6_NΔ5	CΔ6	NΔ5	0.0149026	0.073077
CΔ6_NΔ6	CΔ6	NΔ6	0.0140745	0.0774671
CΔ6_NΔ7	CΔ6	NΔ7	0.013568	0.0720792
CΔ6_NΔ8	CΔ6	NΔ8	0.0145415	0.0692957
CΔ6_NΔ9	CΔ6	NΔ9	0.0150953	0.080202
CΔ6_NΔ10	CΔ6	NΔ10	0.0134422	0.0598305
CΔ6_NΔ11	CΔ6	NΔ11	0.0149674	0.0948111
CΔ6_NΔ12	CΔ6	NΔ12	0.0143342	0.0592919
CΔ6_NΔ13	CΔ6	NΔ13	0.0139969	0.0859521
CΔ6_NΔ14	CΔ6	NΔ14	0.0139386	0.0879743
CΔ6_NΔ15	CΔ6	NΔ15	0.0152475	0.0564246
Canonical_CΔ1	Canonical	CΔ1	0.115387	18.1932
Canonical_CΔ2	Canonical	CΔ2	0.109417	17.596
Canonical_CΔ3	Canonical	CΔ3	0.1091	17.4767
Canonical_CΔ4	Canonical	CΔ4	0.092501	16.7063
Canonical_CΔ5	Canonical	CΔ5	0.0880989	16.3575
Canonical_CΔ6	Canonical	CΔ6	0.0344412	14.7381
Canonical_CΔ7	Canonical	CΔ7	0.0268444	12.6799
Canonical_CΔ8	Canonical	CΔ8	0.0151603	2.03809
Canonical_CΔ9	Canonical	CΔ9	0.0136118	0.0560967
CΔ1_CΔ1	CΔ1	CΔ1	0.108459	17.781
CΔ1_CΔ2	CΔ1	CΔ2	0.111839	18.1648
CΔ1_CΔ3	CΔ1	CΔ3	0.112826	18.7797
CΔ1_CΔ4	CΔ1	CΔ4	0.0952025	18.8574
CΔ1_CΔ5	CΔ1	CΔ5	0.0957161	17.9559
CΔ1_CΔ6	CΔ1	CΔ6	0.0328447	15.3051
CΔ1_CΔ7	CΔ1	CΔ7	0.0264845	13.4373
CΔ1_CΔ8	CΔ1	CΔ8	0.0151764	2.23123
CΔ1_CΔ9	CΔ1	CΔ9	0.0147071	0.0769616
CΔ2_CΔ1	CΔ2	CΔ1	0.101031	16.6405
CΔ2_CΔ2	CΔ2	CΔ2	0.100594	17.3532
CΔ2_CΔ3	CΔ2	CΔ3	0.1052	18.0526
CΔ2_CΔ4	CΔ2	CΔ4	0.0838842	17.6021
CΔ2_CΔ5	CΔ2	CΔ5	0.0864959	17.9732
CΔ2_CΔ6	CΔ2	CΔ6	0.0307204	14.1028
CΔ2_CΔ7	CΔ2	CΔ7	0.024801	12.2017
CΔ2_CΔ8	CΔ2	CΔ8	0.0134101	1.72038
CΔ2_CΔ9	CΔ2	CΔ9	0.0135692	0.0693706
CΔ3_CΔ1	CΔ3	CΔ1	0.0804577	17.2438
CΔ3_CΔ2	CΔ3	CΔ2	0.0824675	18.583
CΔ3_CΔ3	CΔ3	CΔ3	0.0875465	19.4555
CΔ3_CΔ4	CΔ3	CΔ4	0.0582639	17.79
CΔ3_CΔ5	CΔ3	CΔ5	0.0610231	18.2041
CΔ3_CΔ6	CΔ3	CΔ6	0.0216006	11.8589
CΔ3_CΔ7	CΔ3	CΔ7	0.0183834	9.08424
CΔ3_CΔ8	CΔ3	CΔ8	0.0146515	0.795748
CΔ3_CΔ9	CΔ3	CΔ9	0.0144403	0.0835033
CΔ4_CΔ1	CΔ4	CΔ1	0.0358098	13.4487
CΔ4_CΔ2	CΔ4	CΔ2	0.0340639	14.0854
CΔ4_CΔ3	CΔ4	CΔ3	0.0328119	13.8218
CΔ4_CΔ4	CΔ4	CΔ4	0.0231482	10.6592
CΔ4_CΔ5	CΔ4	CΔ5	0.0246089	10.9979
CΔ4_CΔ6	CΔ4	CΔ6	0.0153265	3.35699
CΔ4_CΔ7	CΔ4	CΔ7	0.0148224	2.19636
CΔ4_CΔ8	CΔ4	CΔ8	0.0149528	0.144104
CΔ4_CΔ9	CΔ4	CΔ9	0.0142727	0.0667773
CΔ5_CΔ1	CΔ5	CΔ1	0.0197668	5.58642
CΔ5_CΔ2	CΔ5	CΔ2	0.0194628	5.19722
CΔ5_CΔ3	CΔ5	CΔ3	0.0195451	4.75797
CΔ5_CΔ4	CΔ5	CΔ4	0.016816	2.99514
CΔ5_CΔ5	CΔ5	CΔ5	0.0177067	3.09239
CΔ5_CΔ6	CΔ5	CΔ6	0.0147703	0.497525
CΔ5_CΔ7	CΔ5	CΔ7	0.0142608	0.342609
CΔ5_CΔ8	CΔ5	CΔ8	0.0136612	0.0675891
CΔ5_CΔ9	CΔ5	CΔ9	0.0144553	0.0651956
CΔ6_CΔ1	CΔ6	CΔ1	0.0145378	0.0675351
CΔ6_CΔ2	CΔ6	CΔ2	0.0135762	0.0836805
CΔ6_CΔ3	CΔ6	CΔ3	0.0139845	0.0581412
CΔ6_CΔ4	CΔ6	CΔ4	0.0141986	0.0811497
CΔ6_CΔ5	CΔ6	CΔ5	0.0142343	0.0872937
CΔ6_CΔ6	CΔ6	CΔ6	0.0152959	0.086053
CΔ6_CΔ7	CΔ6	CΔ7	0.0142122	0.0647939
CΔ6_CΔ8	CΔ6	CΔ8	0.0139378	0.0809867
CΔ6_CΔ9	CΔ6	CΔ9	0.0140143	0.0688751
Fig. 3e
Name	DddAN	DddAC	Average % off-target C•G-to-T•A editing	% on-target C•G-to-T•A editing
Untreated	-	-	0.0224422	0.0885078
Canonical	Canonical	Canonical	0.122435	18.6197
Canonical_I2A	Canonical	I2A	0.126223	17.9729
Canonical_P3A	Canonical	P3A	0.122503	18.1237
Canonical_V4A	Canonical	V4A	0.123824	18.5541
Canonical_K5A	Canonical	K5A	0.0894055	19.009
Canonical_R6A	Canonical	R6A	0.0785477	17.4798
Canonical_G7A	Canonical	G7A	0.0676031	15.8636
Canonical_T9A	Canonical	T9A	0.100214	18.2115
Canonical_G10A	Canonical	G10A	0.124713	18.492
Canonical_E11A	Canonical	E11A	0.122607	18.9603
Canonical_T12A	Canonical	T12A	0.119411	19.258
Canonical_K13A	Canonical	K13A	0.108116	18.7293
Canonical_V14A	Canonical	V14A	0.0896879	18.0195
Canonical_F15A	Canonical	F15A	0.0230311	4.49234
Canonical_T16A	Canonical	T16A	0.0525159	16.8438
Canonical_G17A	Canonical	G17A	0.0258856	9.30066
Canonical_N18A	Canonical	N18A	0.0318528	14.8151
Canonical_S19A	Canonical	S19A	0.126822	17.7511
Canonical_N20A	Canonical	N20A	0.125431	19.0595
Canonical_S21A	Canonical	S21A	0.119776	17.998
Canonical_P22A	Canonical	P22A	0.0327156	14.6259
Canonical_K23A	Canonical	K23A	0.0330241	13.2675
Canonical_S24A	Canonical	S24A	0.127226	18.6725
Canonical_P25A	Canonical	P25A	0.0954621	20.829
Canonical_T26A	Canonical	T26A	0.121091	17.8584
Canonical_K27A	Canonical	K27A	0.114864	18.7722
Canonical_G28A	Canonical	G28A	0.122375	18.0319
Canonical_G29A	Canonical	G29A	0.120269	18.1309
Canonical_C30A	Canonical	C30A	0.102721	16.0496
Fig. 3f
Name	DddAN	DddAC	Average % off-target C•G-to-T•A editing	% on-target C•G-to-T•A editing
Untreated	-	-	0.0252426	0.0902339
Canonical	Canonical	Canonical	0.114265	17.3734
CΔ3_Canonical	CΔ3	Canonical	0.0882197	17.6835
Canonical_NΔ5	Canonical	NΔ5	0.0723294	16.829
CΔ3_NΔ5	CΔ3	NΔ5	0.051	15.8681
Canonical_P25A	Canonical	P25A	0.0768925	18.2541
Canonical_N20E	Canonical	N20E	0.0723309	18.2128
Canonical_N18K	Canonical	N18K	0.0472342	16.8883
Canonical_P25K	Canonical	P25K	0.0656353	17.7756
Canonical_N18K,P25A	Canonical	N18K,P25A	0.0340748	14.5677
Canonical_N18K,P25K	Canonical	N18K,P25K	0.0302753	11.0081
Canonical_NΔ5,N18K	Canonical	NΔ5,N18K	0.0318815	12.5592
Canonical_NΔ5,P25K	Canonical	NΔ5,P25K	0.034995	12.7513
CΔ3_P25A	CΔ3	P25A	0.0447977	15.3316
CΔ3_N20E	CΔ3	N20E	0.0456321	16.0003
CΔ3_N18K	CΔ3	N18K	0.031373	12.6889
CΔ3_P25K	CΔ3	P25K	0.0393908	14.7636
CΔ3_N18K,P25A	CΔ3	N18K,P25A	0.0265779	8.17877
CΔ3_N18K,P25K	CΔ3	N18K,P25K	0.0248019	4.7805
CΔ3_NΔ5,N18K	CΔ3	NΔ5,N18K	0.0277499	7.52705
CΔ3_NΔ5,P25K	CΔ3	NΔ5,P25K	0.0304722	9.34705
Canonical_preUGILink6DddA	Canonical	preUGILink6DddA	0.0420204	15.2125
Canonical_N20E,preUGILink6DddA	Canonical	N20E,preUGILink6DddA	0.0283592	10.3191
Canonical_N18K,preUGILink6DddA	Canonical	N18K,preUGILink6DddA	0.0279411	10.3596
Canonical_P25K,preUGILink6DddA	Canonical	P25K,preUGILink6DddA	0.0278089	10.5207
Canonical_preUGILink13DddA	Canonical	preUGILink13DddA	0.0572724	16.5983
Canonical_N20E,preUGILink13DddA	Canonical	N20E,preUGILink13DddA	0.0319648	12.6835
Canonical_N18K,preUGILink13DddA	Canonical	N18K,preUGILink13DddA	0.029598	11.925
Canonical_P25K,preUGILink13DddA	Canonical	P25K,preUGILink13DddA	0.0296068	10.8729
CΔ3_preUGILink6DddA	CΔ3	preUGILink6DddA	0.0327261	12.8236
CΔ3_N20E,preUGILink6DddA	CΔ3	N20E,preUGILink6DddA	0.0272807	7.1372
CΔ3_N18K,preUGILink6DddA	CΔ3	N18K,preUGILink6DddA	0.0330598	7.91246
CΔ3_P25K,preUGILink6DddA	CΔ3	P25K,preUGILink6DddA	0.0253778	5.92386
CΔ3_preUGILink13DddA	CΔ3	preUGILink13DddA	0.0396741	14.208
CΔ3_N20E,preUGILink13DddA	CΔ3	N20E,preUGILink13DddA	0.0274948	9.16833
CΔ3_N18K,preUGILink13DddA	CΔ3	N18K,preUGILink13DddA	0.0265833	6.85786
CΔ3_P25K,preUGILink13DddA	CΔ3	P25K,preUGILink13DddA	0.0264684	7.74174

## Sheet: Fig. 4
Fig. 4b
	% C•G-to-T•A editing
Name	C-16			G-9			G-3			G4			G6			C9			C10
Untreated	0.0241488	0.0117247	0.0135949	0.0120744	0.00586	0.00777	0.00302	0.00586	0.00777	0.0181116	0.0146559	0.00583	0.0120744	0.00586	0.00971	0.0120744	0.0293118	0.0679744	0.0120744	0.0175871	0.0233055
G21-MT-TK +G23-MT-TK	0.0211719	0.0176866	0.0154827	0.00265	0.00758	0	0.267295	0.389105	0.735427	25.3374	31.0703	35.0966	1.76785	2.41801	3.58166	0.550468	0.651877	0.934121	0.38374	0.442165	0.686398
Fig. 4d
	% C•G-to-T•A editing
Name	G-12			G-6			G-2			G1			C3			C4			C12
Untreated	0.00691	0.00797	0.00522	0.0046	0.00797	0.00522	0.00921	0.0159392	0.01044	0.0184183	0.0239088	0.0182701	0.00921	0.0106261	0.00522	0.00921	0.00797	0.01044	0.0046	0.0106261	0.00261
LT51-Mt-tk +RB38-Mt-tk	0.00624	0.00315	0.00937	0.0124817	0.00315	0	0.318283	0.358558	0.484224	41.876	46.2446	52.2149	0.0124817	0.0283072	0.0187441	0.143539	0.138391	0.196814	0.215309	0.226458	0.274914
Fig. 4e
	% C•G-to-T•A editing
Name	C-5			C-1			C6			G11			G14			C18			C19
Untreated	0.0198486	0.0194115	0.010427	0.0141776	0.00832	0.0156405	0.011342	0.0249577	0.020854	0.0226841	0.0110923	0.031281	0.0198486	0.0138654	0.0182472	0.00567	0.00832	0.00261	0.0198486	0.0221846	0.0130337
LB510-Nd1 +RB54-Nd1	0.00675	0.0181937	0.0162681	0.00675	0.00728	0.00651	0.624346	0.465759	0.435985	45.53	40.7248	31.1697	0.0506227	0.0327487	0.0292826	0	0.00364	0	0.00675	0.0181937	0.00976

## Sheet: Fig. 5
Fig. 5a
	% C•G-to-T•A editing
ZF-DdCBE pair	Untreated			3ZF/3ZF			Extended
COL5A1	0.0294158	0.0288753	0.0491973	1.58914	1.38006	1.38728	1.59431	1.72902	1.60868
DCAF8L2	0.0209193	0.0171512	0.0147693	5.80376	4.96405	5.54368	4.26001	5.30658	4.36258
EMILIN2	0.00869	0.00292	0	3.11005	4.02468	3.5327	4.6112	4.59954	4.79527
EMILIN2b	0.00869	0.00292	0	4.12789	4.30558	4.61818	6.74745	6.04528	6.49257
TRAM1L1	0.0204601	0.0217324	0.0153898	3.33782	3.10449	4.15616	12.0387	13.0741	12.7835
Fig. 5b
	% C•G-to-T•A editing
Name	G-34			G-33			C-32			G-28			G-25			C-23			G-21
Untreated	0.0395228	0.0770582	0.0359489	0.0494035	0.0493173	0.0424851	0.0321122	0.0369879	0.0130723	0.0666947	0.0832229	0.0653616	0.0197614	0.00616	0.0196085	0.0790455	0.163363	0.0849701	0.0222315	0.0123293	0.0196085
LT32-HBB +RB610-BB	0.058108	0.0384135	0.029865	0.0542341	0.0672237	0.0686895	0.0271171	0.0224079	0.0149325	15.2863	13.72	13.499	0.0348648	0.0416147	0.035838	17.6532	18.3072	14.9624	0.058108	0.0480169	0.05973

## Sheet: Fig. 6
Fig. 6a
	% C•G-to-T•A editing
Tissue	Buffer				dAAV-Mt-tk							AAV-Mt-tk
Heart	0.00687361	0.0108048	0.0050387	0.00488621	0.0657453	0.13243	0.114247	0.0990334	0.0324365	0.0434183	0.0720744	66.3394	48.7345	47.9285	42.8003
Liver	0.00704287	0.00397293	0.0045175	0.0138052	0.0369284	0.023703	0.0300398	0.0228602	0.0272272	0.0219847	0.0272335	50.82	33.7335	49.8741	61.9046
Muscle	0.0065807	0.00760369	0.00390981	0.0201957	0.0909141	0.100012	0.17021	0.063883	0.00726925	0.0278584	0.0352511	72.7576	77.6696	26.6022	62.0303
Kidney	0.004564	0.00509814	0.00779647	0.00974205	0.00726467	0.00803215	0.0173238	0.00941667	0.0166534	0.0100436	0.0134546	1.95453	2.4342	1.9003	2.20557
Fig. 6b
	% C•G-to-T•A editing
Tissue	G-12				G-6				G-2				G1				C3				C4				C12
Heart	0.00661066	0.00101422	0.00373547	0.00321427	0.00296513	0.00772518	0.00274311	0.00268615	0.285601	0.180517	0.187531	0.215969	66.3394	48.7345	47.9285	42.8003	0.0087436	0.0151223	0.00919826	0.0136865	0.0419874	0.0234318	0.0250895	0.0264365	0.148664	0.0805935	0.0599193	0.105433
Liver	0.0020064	0.00201068	0.00210552	0.00489836	0.0020293	0.00201068	0.00540304	0.00293849	0.171916	0.159505	0.248347	0.230808	50.82	33.7335	49.8741	61.9046	0.013028	0.0102272	0.0157399	0.0128136	0.0220412	0.0244026	0.018082	0.0176698	0.107258	0.0660818	0.105631	0.131602
Muscle	0.00756678	0.00675095	0.00790104	0.003763	0.00468006	0.00765753	0.00592054	0.00563244	0.340307	0.273164	0.130875	0.220547	72.7576	77.6696	26.6022	62.0303	0.0102737	0.00670787	0.00887721	0.0140651	0.0833599	0.0712085	0.0323594	0.0487894	0.185496	0.158695	0.0639833	0.0854095
Kidney	0.00495543	0.00354536	0.00886291	0.00549919	0.00176479	0.00354536	0.00589396	0.00533	0.0102341	0.0046981	0.006755	0.0118	1.95453	2.4342	1.9003	2.20557	0.00388215	0.00731405	0.0134222	0.00925	0.00841092	0.00983855	0.00460317	0.0101289	0.0129554	0.0157298	0.0115698	0.0144873
Fig. 6c
	% C•G-to-T•A editing
OT8	Heart			Liver			Muscle
Nucleotide position within amplicon (C•G only)	Buffer	dAAV-Mt-tk	AAV-Mt-tk	Buffer	dAAV-Mt-tk	AAV-Mt-tk	Buffer	dAAV-Mt-tk	AAV-Mt-tk
1	0.143485	0.144611	0.133457	0.118394	0.121199	0.121167	0.127881	0.129004	0.132849
2	0.0479384	0.0470371	0.0312559	0.0495106	0.0463926	0.0384002	0.0489495	0.0441279	0.0517365
3	0.00904884	0.00911113	0.00987413	0.0115113	0.0118272	0.011967	0.00721847	0.00918426	0.00841315
4	0.0182484	0.0222508	0.0210336	0.0177997	0.0197212	0.01903	0.0170019	0.0208881	0.0163246
5	0.0284154	0.0299055	0.0295342	0.0256849	0.0291849	0.028257	0.0320274	0.0288976	0.028392
6	0.00810077	0.00595084	0.0098631	0.0082286	0.0104345	0.0089821	0.00728861	0.00677499	0.00514848
7	0.0143352	0.0110864	0.00911074	0.014004	0.0115352	0.00892801	0.0114804	0.012229	0.0117487
8	0.0366926	0.0297723	0.0450389	0.0316688	0.0356003	0.0393082	0.0306919	0.03139	0.0403393
9	0.0180242	0.0136626	0.0209162	0.011431	0.0196835	0.0143891	0.0175106	0.015253	0.0163053
10	0.0109386	0.0125863	0.0143177	0.0118809	0.0102095	0.0175444	0.0110308	0.00978157	0.00900419
11	0.0296739	0.0254025	0.0293395	0.0314922	0.0294324	0.0264628	0.0215025	0.0263822	0.0268427
12	0.0612917	0.0545085	0.0715927	0.0566985	0.051857	0.067736	0.0588681	0.0551061	0.0540391
13	0.00889365	0.0154895	0.0223208	0.0180793	0.0186965	0.026604	0.0241605	0.0159116	0.0329522
14	0.0205678	0.0222446	0.0201709	0.0247925	0.0195258	0.0270478	0.0156402	0.0203671	0.01836
15	0.034687	0.0374968	2.9525	0.0351761	0.0320548	3.52566	0.0347205	0.0300043	3.3186
16	0.0266662	0.0218342	0.560811	0.0153812	0.0235121	0.477294	0.0274864	0.0226264	0.500898
17	0.0109842	0.0104062	0.0325787	0.00840841	0.0109989	0.0314938	0.0102027	0.00907425	0.0289676
18	0.0346511	0.035482	0.0351489	0.0313443	0.0264109	0.0391463	0.0282263	0.0274166	0.033597
19	0.0163408	0.00779738	0.524207	0.00884562	0.00922439	0.654431	0.012411	0.0176724	0.532989
20	0.0159667	0.0113714	0.0138464	0.0149283	0.0118709	0.0143076	0.0135903	0.0128953	0.0155478
21	0.00879891	0.0107125	0.00858877	0.0123561	0.00898339	0.010727	0.0116205	0.0102111	0.0116259
22	0.0175716	0.0192567	0.23178	0.0178062	0.0092793	0.323701	0.0166784	0.0132783	0.237249
23	0.0293782	0.0261612	4.6258	0.0249917	0.0244613	5.42902	0.0221187	0.0292929	5.09114
24	0.010896	0.0105149	0.0284116	0.0149125	0.00782179	0.0139698	0.0100247	0.00888581	0.00518048
25	0.00978129	0.00932828	0.528339	0.00846963	0.00922393	0.465664	0.00937054	0.00547099	0.370954
26	0.0139887	0.00853817	0.0132428	0.0099081	0.0111011	0.0106959	0.00862355	0.0107277	0.012337
27	0.00820701	0.00953755	0.00724261	0.011142	0.009107	0.0149541	0.0132347	0.0095104	0.00844514
28	0.0116676	0.00966344	0.0111326	0.00664864	0.00672659	0.0131614	0.00701391	0.00835305	0.00903618
29	0.00553306	0.00403478	0.00462184	0.00340127	0.00323263	0.00566452	0.0107141	0.00902748	0.00717501
30	0.00896057	0.00952898	0.0136819	0.00802973	0.0104578	0.0111275	0.00539979	0.00809618	0.00979449
31	0.00745044	0.00664984	0.00398065	0.00459619	0.00718134	0.00764246	0.00614516	0.00303736	0.00769099
32	0.00843451	0.00732082	0.398203	0.00751557	0.00580931	0.19661	0.00611016	0.00620505	0.446676
33	0.014229	0.00921007	5.41367	0.00944307	0.00792919	1.55411	0.00896987	0.012363	7.58857
34	0.0109353	0.0401691	23.9081	0.00965802	0.0192266	21.7659	0.0142547	0.0238717	31.3437
35	0.00998403	0.00405656	0.585488	0.00727837	0.00622926	0.026721	0.00759531	0.00850943	0.382364
36	0.00860773	0.00657352	3.81953	0.00817121	0.00656948	0.686349	0.0088409	0.004834	3.91927
37	0.0192731	0.018014	0.620022	0.0161138	0.0149731	0.359628	0.0191134	0.0213341	0.759852
38	0.0194644	0.0188844	1.39583	0.0167019	0.0110809	0.339342	0.0214378	0.0180746	1.15252
39	0.012029	0.0158583	0.02867	0.013262	0.0124939	0.0200788	0.0136297	0.0111887	0.0168773
40	0.00756296	0.00845902	0.0116519	0.00460254	0.0110034	0.0120337	0.00614516	0.00772367	0.00938038
41	0.00759902	0.0111971	0.0130324	0.0106184	0.00978521	0.0132903	0.0100599	0.00852853	0.00980557
42	0.0081401	0.00998738	0.0147675	0.00662273	0.0130555	0.0121107	0.011101	0.0084648	0.0110307
43	0.0205123	0.0183901	0.0212089	0.0224346	0.0237195	0.0119381	0.0156081	0.0212996	0.0212054
44	0.0100116	0.00888253	0.0057981	0.0121726	0.0149584	0.0138386	0.00493457	0.0103596	0.0136367
45	0.00826764	0.00634935	0.00912116	0.00630188	0.00406701	0.0088365	0.00540538	0.00581457	0.00822738
46	0.0151835	0.0140588	0.0899822	0.0147553	0.0132402	0.0631818	0.0122582	0.0135693	0.0597522
47	0.013642	0.0141297	0.0184388	0.020489	0.0126734	0.0177171	0.0124837	0.016523	0.0183484
48	0.00667885	0.0145104	0.00793179	0.0128443	0.00775027	0.00703378	0.0142757	0.0159846	0.0109584
49	0.0140441	0.0183852	0.0146131	0.0114374	0.0142149	0.0138201	0.0160482	0.017732	0.0136025
50	0.00674249	0.00659812	0.254567	0.00759252	0.00658028	0.145282	0.0114961	0.00833123	0.24238
51	0.0136584	0.012664	0.718069	0.012144	0.0102899	0.259072	0.0190242	0.0134912	0.704923
52	0.0142451	0.0109939	2.90875	0.00311224	0.0107404	1.70305	0.00889973	0.0112304	2.9067
53	0.0113063	0.0107406	0.0577364	0.00736201	0.00941826	0.0192197	0.00833509	0.00886959	0.0543948
54	0.0136243	0.0142031	0.0151851	0.0154841	0.0101306	0.0181405	0.0179297	0.0150372	0.0151111
55	0.0168606	0.0135156	0.633339	0.0130785	0.0162996	0.210032	0.0174589	0.00869095	0.561282
56	0.0215548	0.0140404	0.041547	0.01693	0.0150149	0.0279899	0.0140096	0.0153151	0.0312527
57	0.0314032	0.0291807	0.108888	0.0287979	0.0248346	0.0852249	0.0264639	0.030174	0.0765899
58	0.00864052	0.00699358	0.134783	0.00671621	0.00653593	0.0496603	0.00832502	0.00581951	0.0573847
59	0.00678182	0.0062922	0.0325969	0.0082992	0.00643591	0.0101017	0.00800715	0.00867194	0.0182808
60	0.0131534	0.0158505	0.208164	0.013975	0.0125825	0.119815	0.00737509	0.0109626	0.175282
61	0.0104368	0.0107951	0.0191598	0.0114437	0.01435	0.0145907	0.0110096	0.00994261	0.0143547
62	0.0114944	0.0138168	0.0158374	0.0214685	0.0144384	0.0177627	0.0219678	0.0145904	0.00845205
63	0.0121628	0.00814151	0.0176485	0.0131814	0.0148093	0.0101039	0.0160832	0.0161497	0.0136668
64	0.0288747	0.0277335	0.328597	0.0226755	0.0345872	0.251535	0.0226079	0.0226421	0.304188
65	0.00471887	0.00256999	0.00529462	0.00202019	0.00686945	0.00320125	0.00377736	0.00561843	0.00438326
66	0.0115941	0.0223212	10.5461	0.0111195	0.0158609	5.30322	0.013969	0.0148596	15.7206
67	0.0218067	0.0201815	0.20483	0.0260264	0.0184019	0.210856	0.0240555	0.0253787	0.300602
68	0.0201755	0.0176755	0.180777	0.0198946	0.0170387	0.142208	0.02099	0.0212396	0.173446
69	0.0264865	0.0259298	0.0923079	0.0242626	0.024975	0.069661	0.0264665	0.028515	0.104939
70	0.0145297	0.0140839	0.0137934	0.0135188	0.0153265	0.0105625	0.0106973	0.0149384	0.0135801
71	0.00821549	0.00777115	0.0125083	0.00806199	0.00818515	0.0111316	0.00820612	0.0148364	0.00875769
72	0.0314051	0.0317877	0.0495701	0.0362782	0.0334587	0.0459119	0.0361974	0.0380524	0.0499024
73	0.060994	0.0552676	0.120686	0.0669072	0.0508843	0.0929933	0.0702827	0.0546823	0.148749
74	0.0159254	0.0199221	0.117907	0.0149831	0.0107463	0.0797538	0.0117118	0.0170101	0.107556
75	0.0175896	0.018151	0.03702	0.0216739	0.020277	0.0221998	0.0156699	0.0221814	0.048021
76	0.0239401	0.0277345	0.0233324	0.0256369	0.0253984	0.0226751	0.0354309	0.0297328	0.0242237
77	0.0223723	0.0211583	0.351763	0.0180413	0.0268066	0.253435	0.0263447	0.0184783	0.339631
78	0.0562975	0.0621074	0.0567808	0.057264	0.0607054	0.0542289	0.0645371	0.0710996	0.0673215
79	0.0256234	0.0325878	0.0302183	0.0363068	0.0321495	0.0301075	0.0397323	0.0393618	0.0276152
80	0.00951967	0.00701412	0.00857298	0.00616979	0.0110318	0.00705046	0.00556376	0.010617	0.00901302
81	0.0115794	0.00918184	0.0169725	0.0183326	0.01134	0.0138949	0.0126672	0.0104076	0.0230068
82	0.090336	0.0955849	0.11106	0.0869267	0.0979394	0.105203	0.103755	0.103875	0.124737
83	0.0317039	0.0291631	0.0276458	0.0319704	0.032774	0.0169939	0.0235801	0.0253349	0.0240764
84	0.0376197	0.0292597	0.0304603	0.0358575	0.0282446	0.0264813	0.0401902	0.0412678	0.0478675
85	0.0299353	0.0345368	0.0309924	0.0298574	0.0299124	0.0327816	0.0291337	0.0325752	0.0454291
86	0.0113275	0.0170238	0.0155548	0.0180924	0.0139055	0.00816594	0.0232943	0.0186007	0.0163539
87	0.0357448	0.0344501	0.0301229	0.0329597	0.0312486	0.0310682	0.02679	0.0284587	0.0366462
88	0.0642597	0.0518459	0.0460282	0.0696627	0.0566996	0.0467054	0.0588109	0.0522629	0.0440389
89	0.0300106	0.0280725	0.0308144	0.0217249	0.0290921	0.033344	0.0280288	0.029529	0.0289872
90	0.0356435	0.035245	0.0321952	0.0346952	0.0375135	0.0410887	0.0481734	0.037573	0.0462327
91	0.0250252	0.0261795	0.0267864	0.0274683	0.0285637	0.024912	0.0245078	0.0211185	0.0299989
92	0.0222904	0.0254071	0.028625	0.0292804	0.0214155	0.0238551	0.0318204	0.0227034	0.0268612
93	0.0657031	0.0555434	0.0559002	0.0670061	0.0676875	0.0496503	0.0628907	0.0660389	0.0572811
Fig. 6d
	% C•G-to-T•A editing
Tissue	Buffer				AAV-Nd1
Heart	0.0157953	0.0299843	0.0183689	0.00937781	55.3841	22.9293	49.883	33.6743	28.9824	46.0526	39.4507
Liver	0.0176212	0.0308042	0.0223084	0.00773279	16.8681	11.5532	14.8807	11.7036	17.9699	18.4139	12.8142
Muscle	0.0204074	0.0360893	0.0157275	0.0121691	40.1092	27.091	77.2521	57.3554	40.8043	42.27	39.5468
Kidney	0.016043	0.0268285	0.0240657	0.011983	0.593737	0.805364	0.402394	0.75309	0.388815	0.325269	0.293394
Fig. 6e
	% C•G-to-T•A editing
Tissue	C-5							C-1							C6							G11							G14							C18							C19
Heart	0.0135969	0.0179058	0.0133122	0.011374	0.0226837	0.0157054	0.00599797	0.0138642	0.0079585	0.00358853	0.00520451	0.00714288	0.00602695	0.00855477	1.41431	0.500092	1.16573	0.680421	0.745862	0.982504	1.00104	55.3841	22.9293	49.883	33.6743	28.9824	46.0526	39.4507	0.0112218	0.0062475	0.0112859	0.00934926	0.0155191	0.00838969	0.0144352	0.00116019	0.0083903	0.00605408	0.0113977	0.0107012	0.00481191	0.00851494	0.00801177	0.0126894	0.0141345	0.0083127	0.00956681	0.00966068	0.00973657
Liver	0.0235463	0.0128969	0.0186103	0.0172522	0.0176409	0.0211832	0.0153534	0.0119891	0.0107929	0.00618964	0.00427663	0.0137068	0.00613986	0.00824175	0.201678	0.134643	0.166701	0.131732	0.209081	0.240546	0.161371	16.8681	11.5532	14.8807	11.7036	17.9699	18.4139	12.8142	0.00530492	0.00323379	0.00622137	0.00746358	0.00377898	0.00754782	0.00466565	0.00428156	0.00864801	0.00940365	0.00640058	0.0110727	0.0110377	0.00704732	0.0129587	0.0151102	0.00841595	0.0117976	0.00882888	0.0135651	0.0118417
Muscle	0.0151624	0.0179625	0.0121832	0.0132179	0.0156202	0.0107047	0.0145721	0.0111405	0.0100583	0.00604443	0.00609662	0.0111315	0.0149565	0.0111652	0.725798	0.214776	1.42452	0.6028	0.25514	0.355826	0.316753	40.1092	27.091	77.2521	57.3554	40.8043	42.27	39.5468	0.0122285	0.0123167	0.0172045	0.0122015	0.00546934	0.0160507	0.015674	0.00807815	0.0120065	0.00799638	0.0101787	0.00674595	0.0128158	0.00670033	0.0101083	0.0069012	0.00999547	0.0142152	0.00655451	0.00962135	0.0100822
Kidney	0.0192798	0.0177143	0.0110122	0.00936372	0.0131582	0.0218393	0.0197316	0.010437	0.0131258	0.0158351	0.0109282	0.0131291	0.00983697	0.0117045	0.0243456	0.0208089	0.018129	0.017516	0.0196582	0.0130928	0.0258506	0.593737	0.805364	0.402394	0.75309	0.388815	0.325269	0.293394	0.00725968	0.00482269	0.0107151	0.00857503	0.00435761	0.00438286	0.00236989	0.00980381	0.0138983	0.00977177	0.00778634	0.0021788	0.00876571	0	0.0202857	0.0154996	0.0126992	0.012607	0.00653092	0.0120023	0.0163017
Fig. 6f
	% C•G-to-T•A editing
OT7	Heart		Liver		Muscle
Nucleotide position within amplicon (C•G only)	Buffer	AAV-Nd1	Buffer	AAV-Nd1	Buffer	AAV-Nd1
1	0.0353682	0.0261528	0.0380248	0.0317951	0.0286555	0.0280972
2	0.00834135	0.00839302	0.00816396	0.0081202	0.00926834	0.0105144
3	0.00775549	0.00728078	0.0126127	0.00923506	0.00535408	0.00896149
4	0.0114198	0.00814816	0.00594008	0.00886577	0.00762312	0.00691752
5	0.0143387	0.0111018	0.0155684	0.0149509	0.0118828	0.0168777
6	0.0119773	0.013027	0.00951821	0.0125294	0.00945797	0.012927
7	0.0187221	0.0142501	0.0132686	0.0137518	0.0179899	0.0139105
8	0.014069	0.0108655	0.0133194	0.0133087	0.0113705	0.00968522
9	0.0126223	0.0830085	0.0135062	0.0380987	0.0136272	0.0804443
10	0.00716642	0.0462328	0.00658665	0.0189997	0.0119891	0.0414397
11	0.033335	0.379062	0.0289276	0.103346	0.0188321	0.298455
12	0.0111662	0.0458842	0.0062499	0.0140357	0.012096	0.0254149
13	0.00482442	0.337928	0.0130966	0.0593556	0.00870191	0.301227
14	0.00762094	0.516702	0.00733129	0.12866	0.0097956	0.42204
15	0.0136253	0.0623184	0.00781514	0.014564	0.0118432	0.052862
16	0.0111514	0.00733581	0.00969223	0.0114457	0.00655611	0.00896086
17	0.0123076	0.0110864	0.0105229	0.0132589	0.0112257	0.0149713
18	0.0149078	3.197	0.00530634	0.469645	0.00914391	2.61369
19	0.0138108	1.14854	0.00769116	0.239922	0.0082906	0.943116
20	0.00492933	0.860254	0.00839985	0.0693989	0.00971484	0.295831
21	0.00524611	5.22741	0.00529427	0.407961	0.00588863	2.25324
22	0.00725785	0.00560432	0.00820093	0.00736924	0.0118658	0.00875281
23	0.0131129	0.0165689	0.0173834	0.0140911	0.0118613	0.0149683
24	0.00306628	0.561238	0.00514539	0.0249085	0.0091543	0.0951298
25	0.0102475	2.55851	0.00943221	0.266651	0.00780355	0.813268
26	0.00417742	0.00768263	0.00645061	0.00655559	0.00293063	0.00695442
27	0.0149992	0.0150872	0.0135812	0.015619	0.0136187	0.0126353
28	0.0126668	0.293062	0.00739417	0.00972411	0.0061866	0.0479851
29	0.0120572	7.05892	0.00556535	0.405825	0.0140501	2.60035
30	0.0138185	0.0190232	0.0148469	0.0125908	0.016155	0.0151558
31	0.00748707	0.360153	0.00792807	0.0232904	0.00946906	0.0933395
32	0.00951429	9.79499	0.00401396	1.85042	0.00827951	4.9808
33	0.0109164	1.83919	0.0162019	0.166283	0.0106756	0.592696
34	0.0181891	0.0103157	0.0111214	0.0173579	0.0171991	0.0137854
35	0.0122316	0.0490791	0.00979106	0.0155391	0.0168048	0.0260702
36	0.00618983	0.594697	0.00677351	0.125241	0.0089366	0.436276
37	0.0183777	0.0741756	0.0199543	0.0283639	0.0136284	0.0650198
38	0.013749	0.023224	0.0142149	0.0173223	0.0124207	0.0151415
39	0.0240744	0.0140436	0.013508	0.0136133	0.0132074	0.0173952
40	0.00656774	0.0295549	0.0149475	0.0163412	0.00644207	0.0272986
41	0.00362185	0.0540673	0.00710747	0.0123329	0.00427079	0.0394141
42	0.00658189	1.29165	0.00664776	0.264031	0.008509	1.13371
43	0.00907712	0.0130136	0.0107968	0.0133255	0.0149927	0.0160042
44	0.0140618	0.0146226	0.014611	0.0155142	0.0204662	0.012563
45	0.0275371	0.0287233	0.025649	0.0204124	0.0244846	0.0288743
46	0.0215334	0.0403059	0.0246646	0.0247533	0.0203755	0.028394
47	0.0114315	0.536929	0.0119171	0.0620148	0.0120073	0.198625
48	0.00333795	0.215388	0.00673553	0.0392121	0.00349116	0.158505
49	0.0111231	0.015196	0.015545	0.0123821	0.00869532	0.0102778
50	0.0214639	0.0260849	0.0150366	0.026586	0.0284458	0.0265383
51	0.0129507	0.0172058	0.0120411	0.0154947	0.0151171	0.0159847
52	0.0129275	0.01422	0.0167514	0.0166383	0.0133318	0.0158648
53	0.0135494	0.0134865	0.0140142	0.0156084	0.0133819	0.0192322
54	0.0131394	0.0131781	0.0124369	0.00893033	0.0109117	0.0115616
55	0.00521648	1.11968	0.00521933	0.0289316	0.00752726	0.503877
56	0.0156751	11.1574	0.00797787	1.05617	0.0210442	5.56139
57	0.0065967	0.00844488	0.00961729	0.0089418	0.0102546	0.00672043
58	0.00590268	0.0124559	0.00853768	0.00917249	0.0095871	0.00928243
59	0.0309491	35.0155	0.0217544	15.7733	0.0251476	32.9708
60	0.00498792	1.56617	0.00539234	0.117086	0.00751097	0.518641
61	0.0114688	1.22398	0.0081778	0.1523	0.00763352	0.515345
62	0.0119399	0.0727338	0.00761723	0.0166792	0.0116854	0.0725054
63	0.00743551	0.0144801	0.00951745	0.00747848	0.00839686	0.0138086
64	0.0170508	0.010678	0.0172094	0.0126074	0.0132764	0.00962771
65	0.0220607	0.309944	0.0190115	0.056715	0.0161569	0.282139
66	0.028537	14.8641	0.0175092	3.27857	0.0264448	14.3392
67	0.0368571	12.0993	0.0454811	1.74029	0.0395073	12.0017
68	0.0108939	0.0928453	0.0145368	0.0163824	0.0108947	0.0865218
69	0.0141082	0.213472	0.0126728	0.0384755	0.0131741	0.164659
70	0.00443626	0.00662511	0.00472163	0.00851221	0.00479355	0.00635966
71	0.017179	0.0145212	0.0170218	0.0155859	0.0105589	0.0153115
72	0.0128194	1.15355	0.0136285	0.0679165	0.0148134	0.364708
73	0.00766472	3.63035	0.0101768	0.511213	0.00805002	1.43986
74	0.003636	0.00800908	0.0031823	0.00820418	0.0033908	0.00838333
75	0.0107014	0.0147436	0.00616289	0.0113072	0.0113431	0.013621
76	0.0213995	1.19741	0.0200539	0.308804	0.010469	1.13873
77	0.0145801	1.70803	0.0165887	0.584679	0.019304	1.6005
78	0.00614605	0.0188748	0.00766627	0.00586104	0.00631034	0.011185
79	0.00509675	0.0358233	0.0121399	0.0100395	0.00946386	0.0218397
80	0.0129095	0.0116142	0.00846171	0.0134504	0.0137021	0.0106337
81	0.0162294	0.0176286	0.016265	0.0188012	0.0199316	0.0166472
82	0.0279267	0.0309094	0.0339213	0.0276811	0.0246535	0.0319813
83	0.0183442	0.0237691	0.0230624	0.0165833	0.0144765	0.0180198
84	0.0209772	0.0248394	0.0302061	0.0281686	0.0211056	0.0250839
85	0.0389512	0.213509	0.0395523	0.0820767	0.0387068	0.253901
86	0.00885248	0.0115301	0.0104369	0.00821801	0.0110224	0.00933086
87	0.0155399	4.94246	0.0150622	0.431123	0.0154679	2.19812
88	0.0141558	0.0600544	0.00813805	0.0269098	0.00991814	0.0534167
89	0.0202806	0.260134	0.0254465	0.0664198	0.0204773	0.277131
90	0.0545763	0.358163	0.0414346	0.120364	0.0351954	0.480932
91	0.0158232	0.201993	0.0161539	0.0365414	0.0112375	0.210743
92	0.0357909	0.0625418	0.039622	0.0482756	0.0296406	0.0794021
93	0.0121904	0.0118049	0.0178821	0.0106739	0.0132922	0.0130819
94	0.0129243	0.0131097	0.0121409	0.015162	0.00930092	0.011589
95	0.0218064	0.0166679	0.0147996	0.0216371	0.0167559	0.020558
96	0.0239379	0.0189029	0.0288416	0.0212771	0.0177604	0.0215327
97	0.0256272	0.0358178	0.032306	0.0333007	0.0309508	0.0338829
98	0.010581	0.00561712	0.00529427	0.0111194	0.00948604	0.00422828
99	0.0544975	0.0505832	0.0565489	0.0539856	0.047498	0.0443728
100	0.0362423	0.0357866	0.036569	0.0353446	0.0328586	0.0307449
101	0.0348748	0.0374658	0.04292	0.0368451	0.0252798	0.0428457
102	0.0343386	0.0321571	0.0377122	0.0331162	0.0443495	0.0352215
103	0.0336285	0.0420159	0.0480623	0.0390353	0.0418936	0.0384207
104	0.00816236	0.0120037	0.00708156	0.00660826	0.0110876	0.0079755
105	0.203863	0.221212	0.220559	0.197251	0.202675	0.207442
106	0.0239598	0.0161206	0.0113214	0.0192044	0.0238048	0.0208666
107	0.0236613	0.0154127	0.0147989	0.0184306	0.0252062	0.0205735

## Sheet: Fig. S2
Fig. S2b
	% C•G-to-T•A editing
ZF-DdCBE pair	Untreated			v1			7 aa flexible linker			13 aa flexible linker			XTEN linker
R8-ATP8 +4-ATP8	0.0119492	0.01673	0.0177235	0.871009	1.13642	1.06218	0.63227	0.814541	0.897735	2.14561	2.38149	2.18686	2.52917	3.12606	3.17999
R8-ATP8 +10-ATP8	0.0119492	0.01673	0.0177235	0.831755	1.23058	1.1908	0.662656	0.753995	0.99598	2.48028	2.78138	2.98334	3.03934	3.58059	4.05255
9-ND51 +R13-ND51	0.0461901	0.0578613	0.0699249	2.39026	1.97532	1.57829	1.97688	2.37176	1.94082	1.99951	2.21704	1.89249	0.641791	0.631262	0.490544
12-ND51 +R13-ND51	0.013857	0.0312764	0.0267797	1.73229	1.92596	1.89097	1.77826	2.46283	2.37477	1.67361	1.82145	2.04817	0.521397	0.597097	0.583702
Fig. S2c
	% C•G-to-T•A editing
ZF-DdCBE pair	Untreated			v2			FLAG			HA
R8-ATP8 +4-ATP8	0.028269	0.0183872	0.0152765	2.20355	2.17649	3.02475	3.01039	3.00942	2.87007	3.25929	2.89543	3.08352
R8-ATP8 +10-ATP8	0.028269	0.0183872	0.0152765	2.65284	2.02659	3.3946	3.99298	2.74027	3.69086	4.186	3.0561	3.66399
9-ND51 +R13-ND51	0.14201	0.137586	0.187493	1.53379	1.48443	1.5856	2.31711	2.63158	2.19056	1.52523	1.87269	1.48892
12-ND51 +R13-ND51	0.0139225	0.0168473	0.0403831	1.62365	1.36731	1.64993	2.92035	2.52154	2.81165	1.87502	1.75077	1.47822
Fig. S2d
	% C•G-to-T•A editing
ZF-DdCBE pair	Untreated			v3			Internal NES1			Internal NES2			Internal NES3			C-terminal NES1			C-terminal NES2			C-terminal NES3
R8-ATP8 +4-ATP8	0.0463099	0.0485116	0.0172764	2.72384	2.88254	2.67985	2.42223	2.15017	1.58167	3.01106	4.05464	2.74882	3.26748	3.51856	2.69967	3.32221	3.89599	2.63432	3.25926	3.9832	2.8457	2.84412	2.89636	1.99023
R8-ATP8 +10-ATP8	0.0463099	0.0485116	0.0172764	2.76949	3.32986	2.65233	2.2389	2.34537	2.05284	3.09336	4.76498	3.16904	3.64241	3.66693	2.75403	3.94499	3.82341	3.09852	3.83296	4.5133	3.25245	2.73995	2.88675	2.1496
9-ND51 +R13-ND51	0.0807217	0.0256687	0.0443705	2.05669	2.25509	1.73675	2.56876	2.45288	1.76991	3.53737	4.58051	2.96408	3.32183	3.2863	2.34107	1.98579	1.97674	1.62039	1.81829	2.482	1.89021	0.942158	0.812843	0.55703
12-ND51 +R13-ND51	0.0332384	0.0205349	0.0610094	2.6719	2.78386	2.11524	2.89151	2.818	2.4729	2.85217	3.83978	3.09304	3.5195	3.64924	2.73912	1.61524	2.19886	1.57917	2.49843	2.82347	1.77611	1.0719	1.21887	0.809163
Fig. S2e
	% C•G-to-T•A editing
ZF-DdCBE pair	Untreated			v3			N-terminal UGI			2x UGI			+ P2A UGI			P2A UGI only
R8-ATP8 +4-ATP8	0.0277767	0.0120314	0.0332566	1.84875	1.15393	1.67651	0.279889	0.201475	0.225556	1.88544	1.29842	1.82398	2.27337	1.50382	2.28063	1.74091	1.21431	1.74439
R8-ATP8 +10-ATP8	0.0259924	0.0254116	0.0363926	2.10287	1.1865	1.57276	0.351561	0.225898	0.207374	1.91381	1.66233	1.88416	2.37911	2.48299	2.50074	1.98428	2.07834	2.04433
9-ND51 +R13-ND51	0.0445556	0.0409824	0.0418438	2.26623	1.79845	1.47865	0.465873	0.448423	0.291335	2.32406	2.07662	1.47977	2.93099	2.64471	2.16031	2.50508	2.2044	2.02846
12-ND51 +R13-ND51	0.0404552	0.0269457	0.0310605	2.91378	2.05269	1.81435	0.586109	0.530789	0.399467	2.43488	2.11848	1.73498	2.40879	2.04025	1.76734	2.39372	1.92657	1.51955

## Sheet: Fig. S3
Fig. S3b
Name	% C•G-to-T•A editing
Untreated	0.0328273	0.0499109	0.0484574
5ZF+5ZF	2.51586	2.54398	3.2708
4ZFi+4ZFi	3.3557	2.68994	2.58559
4ZFi+4ZFii	2.38704	2.03294	2.30208
4ZFii+4ZFi	0.782123	0.766694	0.859214
4ZFii+4ZFii	0.720605	0.532921	0.80588
3ZFi+3ZFi	6.07487	5.55954	5.62101
3ZFi+3ZFii	6.24851	5.69313	5.74601
3ZFi+3ZFiii	6.10057	4.9598	5.53223
3ZFii+3ZFi	2.44307	2.21378	2.12733
3ZFii+3ZFii	1.98274	2.21059	2.46848
3ZFii+3ZFiii	1.81159	1.78316	2.29541
3ZFiii+3ZFi	0.580417	0.474991	0.719194
3ZFiii+3ZFii	0.666935	0.626483	0.707891
3ZFiii+3ZFiii	0.74757	0.631968	0.755809
Fig. S3c
Name	% C•G-to-T•A editing
Untreated	0.0250627	0.0620636	0.0413024
5ZF+5ZF	3.77632	3.3428	3.02794
4ZFi+4ZFi	3.15596	3.11246	3.65573
4ZFi+4ZFii	3.3539	3.01639	3.69391
4ZFii+4ZFi	0.818666	0.766484	0.795942
4ZFii+4ZFii	0.855665	0.883107	0.786304
3ZFi+3ZFi	6.20003	5.55982	6.47542
3ZFi+3ZFii	5.97028	5.45009	7.54542
3ZFi+3ZFiii	5.47596	5.90097	7.79341
3ZFii+3ZFi	2.61564	2.24116	2.40981
3ZFii+3ZFii	2.72085	2.55829	3.18737
3ZFii+3ZFiii	2.5291	2.01162	2.63301
3ZFiii+3ZFi	0.56718	0.621651	0.776128
3ZFiii+3ZFii	0.614223	0.572259	0.58321
3ZFiii+3ZFiii	0.520876	0.673633	0.613721
Fig. S3d
Name	% C•G-to-T•A editing
Untreated	0.0140964	0.0235831	0.0465947
5ZF+5ZF	3.9035	3.39629	3.85468
4ZFi+4ZFi	3.26849	3.02092	3.0676
4ZFi+4ZFii	3.9887	3.91117	3.10798
4ZFii+4ZFi	1.06295	1.00487	0.90172
4ZFii+4ZFii	1.29109	1.11087	0.958412
3ZFi+3ZFi	1.26396	1.14609	1.27716
3ZFi+3ZFii	1.6642	1.73586	1.5173
3ZFi+3ZFiii	1.69601	1.38899	1.13674
3ZFii+3ZFi	3.02235	2.74779	2.80677
3ZFii+3ZFii	4.17462	3.11503	3.58333
3ZFii+3ZFiii	3.4644	3.165	3.33333
3ZFiii+3ZFi	0.220243	0.272079	0.310103
3ZFiii+3ZFii	0.517711	0.364618	0.418911
3ZFiii+3ZFiii	0.50526	0.62216	0.36513
Fig. S3e
Name	% C•G-to-T•A editing
Untreated	0.0371388	0.0350385	0.0143544
5ZF+5ZF	5.35475	4.98638	3.77664
4ZFi+4ZFi	1.42442	1.68517	1.89671
4ZFi+4ZFii	1.69748	1.67	1.8944
4ZFii+4ZFi	2.82134	3.54574	5.02
4ZFii+4ZFii	3.38337	3.49239	4.30687
3ZFi+3ZFi	4.19081	4.17643	3.68995
3ZFi+3ZFii	4.41313	4.17395	3.50475
3ZFi+3ZFiii	4.0877	3.97337	3.71405
3ZFii+3ZFi	1.55574	1.56239	1.7275
3ZFii+3ZFii	1.75958	1.70814	1.96
3ZFii+3ZFiii	1.56265	1.3108	1.10635
3ZFiii+3ZFi	4.02	2.94	3.4824
3ZFiii+3ZFii	3.48	3.32675	3.82157
3ZFiii+3ZFiii	2.88983	3.05904	2.95
Fig. S3f
	% C•G-to-T•A editing
Name	C1			C2			C3			C5			C7			C8
Untreated	0.0492409	0.0285205	0.0403812	0.00820681	0.0142603	0.0161525	0.0328273	0.0499109	0.0484574	0.0246204	0.0213904	0.032305	0.0328273	0	0.0161525	0.0164136	0	0.00807624
5ZF+5ZF	0.291694	0.442039	0.471466	0.0802159	0.090212	0.147333	0.0510465	0.045106	0.0491111	2.51586	2.54398	3.2708	0.34274	0.369869	0.432178	0.335448	0.396933	0.461644
4ZFi+4ZFi	0.756985	0.784215	0.686519	0.437022	0.48908	0.463623	0.117059	0.118054	0.124822	3.3557	2.68994	2.58559	0.0156079	0.0168648	0.0445792	0	0.0168648	0.0267475
4ZFi+4ZFii	0.692577	0.720535	0.729286	0.443787	0.309	0.448115	0.0874126	0.0600446	0.0878657	2.38704	2.03294	2.30208	0.0336202	0.0171556	0.00878657	0.0268962	0.0171556	0
4ZFii+4ZFi	0.66241	0.750206	0.769713	0.263368	0.313273	0.295355	0.0718276	0.0412201	0.0179003	0.782123	0.766694	0.859214	0.0399042	0.0412201	0.0268504	0.00798085	0.0164881	0.0358006
4ZFii+4ZFii	0.692066	0.575898	0.752745	0.263984	0.232078	0.257	0.0499429	0.0257865	0.0354233	0.720605	0.532921	0.80588	0.0071347	0.0429775	0.0354233	0.0356735	0.017191	0.00885583
3ZFi+3ZFi	6.07487	5.55954	5.62101	5.41423	5.03587	4.93258	0.121497	0.143472	0.141945	0.432835	0.387374	0.361959	0.0151872	0.035868	0.00709723	0.0151872	0.0143472	0.00709723
3ZFi+3ZFii	6.24851	5.69313	5.74601	5.56657	5.13148	5.1609	0.118944	0.136159	0.142525	0.467846	0.365926	0.412572	0.0237888	0.0170198	0.0225039	0.00792959	0.0255297	0.00750131
3ZFi+3ZFiii	6.10057	4.9598	5.53223	5.39874	4.4789	4.95764	0.15425	0.0933104	0.103131	0.416474	0.445019	0.383057	0.015425	0.0358886	0.0294659	0.0308499	0.0287109	0.014733
3ZFii+3ZFi	0.616698	0.657558	0.601202	0.332068	0.36531	0.238939	0.0948767	0.0584496	0.1002	2.44307	2.21378	2.12733	0.00790639	0.036531	0.0154155	0.0158128	0.0146124	0.00770772
3ZFii+3ZFii	0.579672	0.69808	0.772509	0.322772	0.407214	0.381815	0.0329359	0.065445	0.0621559	1.98274	2.21059	2.46848	0.0263487	0.021815	0.0266382	0	0.0145433	0.0177588
3ZFii+3ZFiii	0.622243	0.647054	0.836788	0.29143	0.323527	0.330109	0.063012	0.0451433	0.0537387	1.81159	1.78316	2.29541	0.0393825	0.0376194	0.0153539	0.0236295	0.0150478	0
3ZFiii+3ZFi	0.580417	0.474991	0.719194	0.286003	0.151134	0.232	0.0336474	0.0575747	0.0958926	0.41218	0.546959	0.543391	0.0168237	0.0143937	0.0159821	0.0252355	0.0215905	0.0239731
3ZFiii+3ZFii	0.666935	0.626483	0.707891	0.241061	0.199336	0.291484	0.0562475	0.0759374	0.0832813	0.498192	0.35121	0.562149	0.0401768	0.00949217	0.0312305	0.0321414	0.0189843	0.0208203
3ZFiii+3ZFiii	0.74757	0.631968	0.755809	0.299028	0.312433	0.271	0.0664507	0.0355038	0.0653168	0.43193	0.46865	0.522534	0.024919	0.00710076	0.0466548	0.024919	0	0.0373239
Fig. S3g
	% C•G-to-T•A editing
Name	C1			C2			C3			C5			C7			C8
Untreated	0.0250627	0.0387898	0.0688373	0.0250627	0.0155159	0.0206512	0.0250627	0.0620636	0.0413024	0.0125313	0.0155159	0.0413024	0	0.00775795	0.0206512	0.0125313	0.0387898	0.0344187
5ZF+5ZF	0.352088	0.27475	0.37459	0.0828443	0.0824251	0.0624317	0.0483258	0.027475	0.124863	3.77632	3.3428	3.02794	0.545392	0.494551	0.327767	0.573007	0.457917	0.358982
4ZFi+4ZFi	0.578592	0.615357	0.715807	0.412028	0.410238	0.494248	0.105199	0.0981004	0.0681721	3.15596	3.11246	3.65573	0.0438327	0.0267547	0.00852152	0.0262996	0.00891822	0.00852152
4ZFi+4ZFii	0.878723	0.64637	0.930317	0.596995	0.515222	0.638453	0.15428	0.0843091	0.155053	3.3539	3.01639	3.69391	0.0268312	0.028103	0.036483	0.0268312	0.00936768	0.036483
4ZFii+4ZFi	0.589439	0.714224	0.734715	0.29472	0.296141	0.288638	0.0573066	0.0348402	0.0437331	0.818666	0.766484	0.795942	0.0409333	0.0435502	0.0437331	0.0491199	0.0261301	0.0787195
4ZFii+4ZFii	0.643407	0.636217	0.646959	0.212258	0.275377	0.248831	0.0530645	0.0474789	0.0298597	0.855665	0.883107	0.786304	0.0596975	0.085462	0.0398	0.0464314	0.0759662	0.0298597
3ZFi+3ZFi	6.20003	5.55982	6.47542	5.54382	4.92244	5.7827	0.120682	0.145907	0.150591	0.369588	0.376286	0.3313	0.0150852	0	0.00753	0.0301705	0.0307173	0.0225887
3ZFi+3ZFii	5.97028	5.45009	7.54542	5.37064	4.9602	6.63342	0.139046	0.192459	0.199501	0.399757	0.323681	0.534378	0.0173807	0.0349926	0.0498753	0.00869036	0.0174963	0.0213751
3ZFi+3ZFiii	5.47596	5.90097	7.79341	4.8631	5.33279	7.1114	0.183063	0.170455	0.170503	0.366125	0.519481	0.54703	0	0.00811688	0.0142086	0.00796	0.0162338	0.0213129
3ZFii+3ZFi	0.577293	0.617239	0.686432	0.406243	0.396796	0.452753	0.0783978	0.0881769	0.0803271	2.61564	2.24116	2.40981	0.0213812	0.0220442	0.0292099	0.00712708	0.0367404	0.0292099
3ZFii+3ZFii	0.54694	0.696292	0.850998	0.325395	0.367705	0.533808	0.0900028	0.0704115	0.116045	2.72085	2.55829	3.18737	0	0.015647	0.00773635	0.0207699	0.0234705	0.023209
3ZFii+3ZFiii	0.708847	0.536433	0.576459	0.385053	0.32782	0.303809	0.043756	0.081955	0.0934798	2.5291	2.01162	2.63301	0.0175024	0.0298018	0.02337	0.0175024	0.0149009	0
3ZFiii+3ZFi	0.56718	0.621651	0.776128	0.206944	0.300107	0.369226	0.0613168	0.0500179	0.0452114	0.582509	0.550196	0.519931	0.0076646	0.0428724	0.0301409	0.0076646	0.0428724	0.0150705
3ZFiii+3ZFii	0.614223	0.572259	0.58321	0.207208	0.23617	0.205356	0.051802	0.0726678	0.0410711	0.569822	0.399673	0.509282	0.0296011	0.0272504	0.0574996	0.00740028	0.0272504	0.00821423
3ZFiii+3ZFiii	0.520876	0.673633	0.613721	0.276715	0.25909	0.27033	0.0325547	0.025909	0.036531	0.423212	0.500907	0.489516	0.0162774	0.00863632	0.0219186	0.0162774	0.00864	0.0146124
Fig. S3h
	% C•G-to-T•A editing
Name	C-3			C1			C2			C4			C5			C8
Untreated	0.00704821	0.0235831	0.00776578	0.0140964	0.0235831	0.0465947	0.0140964	0.0314441	0.0232974	0.0352411	0.0235831	0.00776578	0.00704821	0.0393051	0.0232974	0.0140964	0	0.0465947
5ZF+5ZF	0.0418831	0.0243171	0.0682245	0.0251298	0.0405285	0.0170561	0.0167532	0.0081057	0	0.159156	0.17022	0.221729	0.0837661	0.0972684	0.110865	3.9035	3.39629	3.85468
4ZFi+4ZFi	0.0650806	0.0753138	0.0559441	0.0289	0.0167364	0.027972	0.0289247	0.0167364	0.00932401	3.26849	3.02092	3.0676	3.04433	2.87029	2.89044	0.477258	0.644351	0.596737
4ZFi+4ZFii	0.0941683	0.0828638	0.0714477	0.0269052	0.0414319	0.0357239	0.00672631	0.00828638	0.0267929	3.9887	3.91117	3.10798	3.72637	3.588	2.77753	0.49102	0.704342	0.491203
4ZFii+4ZFi	0.199302	0.15748	0.0833523	0.0166085	0.0449944	0.0227324	0.00830427	0	0.0227324	0.190998	0.172478	0.136395	0.0498256	0.0674916	0.0530424	1.06295	1.00487	0.90172
4ZFii+4ZFii	0.152892	0.128178	0.102687	0.0424701	0.00712099	0.0256717	0.00849401	0.014242	0.0171145	0.16988	0.106815	0.171145	0.0679521	0.0284839	0.0513435	1.29109	1.11087	0.958412
3ZFi+3ZFi	0.217681	0.159582	0.199038	0.308967	0.326418	0.257091	0.217681	0.268388	0.232211	1.26396	1.14609	1.27716	0.53367	0.565791	0.580527	0.182571	0.224866	0.157572
3ZFi+3ZFii	0.242555	0.270609	0.248157	0.263	0.514818	0.369	0.22908	0.402614	0.311968	1.6642	1.73586	1.5173	0.680501	0.739225	0.730289	0.323407	0.264009	0.205615
3ZFi+3ZFiii	0.31348	0.179	0.141055	0.329556	0.408	0.282111	0.257214	0.300709	0.290408	1.69601	1.38899	1.13674	0.731452	0.658695	0.423166	0.345631	0.207632	0.182542
3ZFii+3ZFi	0.0388727	0.0771064	0.052627	0	0.021029	0.0175423	0.0485909	0.0140193	0.00877116	3.02235	2.74779	2.80677	2.75024	2.48142	2.52609	0.447036	0.399551	0.52627
3ZFii+3ZFii	0.0454752	0.0407	0.0583333	0.0272851	0.0135731	0.05	0.00909504	0.0203597	0.0166667	4.17462	3.11503	3.58333	3.81082	2.89108	3.325	0.673033	0.447913	0.483333
3ZFii+3ZFiii	0.00954381	0.0562667	0.0516796	0.0381752	0.0422	0.0344531	0.00954381	0.0140667	0.0172265	3.4644	3.165	3.33333	3.14946	2.7641	2.94574	0.391296	0.3798	0.44789
3ZFiii+3ZFi	0.162788	0.102949	0.163212	0.0287	0.0294139	0.0244818	0.00957579	0	0.0163212	0.134061	0.132363	0.301942	0.0383032	0.0294139	0.040803	0.220243	0.272079	0.310103
3ZFiii+3ZFii	0.127157	0.0802159	0.149611	0.0181653	0.00729235	0.0822861	0.027248	0.0291694	0.0149611	0.345141	0.160432	0.291741	0.0999092	0.109385	0.0598444	0.517711	0.364618	0.418911
3ZFiii+3ZFiii	0.14081	0.0908773	0.12171	0.00828295	0.0139811	0.0380344	0	0.0139811	0.0304275	0.207074	0.209717	0.190172	0.0662636	0.0768962	0.0836756	0.50526	0.62216	0.36513
Fig. S3i
	% C•G-to-T•A editing
Name	C-3			C1			C2			C4			C5			C8
Untreated	0	0	0.0287088	0.0222833	0.0280308	0.0287088	0.0148555	0.00700771	0.00717721	0.0371388	0.0350385	0.0143544	0.0371388	0.0280308	0.00717721	0.0148555	0.0210231	0.0215316
5ZF+5ZF	0.0251004	0.0226998	0.0405219	0.0083668	0.0378329	0.00810438	0.0251	0.00756659	0.00810438	5.35475	4.98638	3.77664	4.98661	4.62318	3.56593	0.65261	0.741525	0.534889
4ZFi+4ZFi	0.261019	0.394	0.56338	0.343053	0.291362	0.319249	0.298	0.244114	0.244131	1.42442	1.68517	1.89671	0.797972	0.921332	0.957746	0.440003	0.354359	0.460094
4ZFi+4ZFii	0.350491	0.409867	0.45606	0.336747	0.425047	0.412208	0.261	0.357	0.395	1.69748	1.67	1.8944	0.879665	0.743833	0.920891	0.33	0.333966	0.43
4ZFii+4ZFi	0.102	0.11	0.19685	0.0255711	0.0169248	0.0256761	0.0170474	0.00846238	0.0342348	2.82134	3.54574	5.02	2.58268	3.27494	4.57035	0.46028	0.626216	0.684697
4ZFii+4ZFii	0.0855565	0.117721	0.112703	0.0311115	0.0156961	0.0241507	0.00777786	0.0156961	0.0402512	3.38337	3.49239	4.30687	3.15003	3.18631	3.97682	0.528895	0.52582	0.644019
3ZFi+3ZFi	4.19081	4.17643	3.68995	0.208867	0.130944	0.159115	0.0673764	0.0275672	0.0454614	0.215604	0.144728	0.159115	0.0539011	0.0482426	0.0303076	0.431209	0.434183	0.447037
3ZFi+3ZFii	4.41313	4.17395	3.50475	0.244806	0.286653	0.229024	0.0397	0.0419492	0.0555209	0.198491	0.153814	0.208203	0.0330819	0.0349577	0.0971615	0.449914	0.433475	0.375
3ZFi+3ZFiii	4.0877	3.97337	3.71405	0.311246	0.214777	0.183864	0.0484161	0.064433	0.0294182	0.248997	0.150344	0.132382	0.0691659	0.0501146	0.0147091	0.435745	0.45819	0.375083
3ZFii+3ZFi	0.312989	0.205951	0.203235	0.303783	0.369292	0.389533	0.285372	0.255664	0.296384	1.55574	1.56239	1.7275	0.6628	0.668	0.762131	0.24855	0.262765	0.17783
3ZFii+3ZFii	0.269324	0.174849	0.296204	0.377054	0.383322	0.428716	0.251369	0.329523	0.350768	1.75958	1.70814	1.96	0.78104	0.820444	0.763894	0.251369	0.356422	0.179281
3ZFii+3ZFiii	0.235338	0.174269	0.171527	0.29182	0.257615	0.205832	0.169444	0.197	0.145798	1.56265	1.3108	1.10635	0.649534	0.568268	0.42024	0.188271	0.257615	0.111
3ZFiii+3ZFi	0.0529334	0.0592154	0.0659824	0.0264667	0.0296077	0.0367	0	0	0.0146628	4.02	2.94	3.4824	3.74945	2.69	3.13783	0.67049	0.34789	0.44
3ZFiii+3ZFii	0.0423585	0.0379766	0.0555864	0.0084717	0.0379766	0.0486381	0.0338868	0.00759532	0.0138966	3.48	3.32675	3.82157	3.17689	3.02	3.52279	0.474	0.486101	0.514175
3ZFiii+3ZFiii	0.077406	0.0499144	0.0471439	0.0344027	0.0285225	0.0157	0	0.0142613	0.0235719	2.88983	3.05904	2.95	2.5888	2.74	2.71	0.482	0.356532	0.40858

## Sheet: Fig. S5
Fig. S5
	% C•G-to-T•A editing
ZF-DdCBE pair	ND1 (GNN)n-rich site 1		COX1 (GNN)n-rich site 1		COX1 (GNN)n-rich site 2								COX2 (GNN)n-rich site 1	ND6 (GNN)n-rich site 1
3ZF+3ZF	1	1	1	1	1	1	1	1	1	1	1	1	1	1	1	1
4ZF+4ZF	0.567868	1.20334	3.35017	2.15286	2.34447	1.53039	1.4425	2.17647	2.59313	4.61864	6.70922	1.6287	1.63894	1.11584	1.54243	1.11133
4ZF-Ext+4ZF-Ext	0.730611	0.61929	1.1823	1.09698	0.919399	1.06266	1.0048	1.05821	0.95274	1.20296	1.9671	0.978336	0.848961	0.957438	0.780096	0.975327
5ZF+5ZF	0.29651	1.1337	4.08274	2.27569	1.73159	1.10569	1.65041	2.02701	3.03857	8.78184	7.46068	2.02579	1.39567	4.51018	3.28223	1.69848
5ZF-Ext+5ZF-Ext	0.27314	1.03523	2.74232	1.50174	1.31942	0.901628	1.35875	1.15916	1.54487	5.14546	4.55834	1.52106	1.47419	2.14003	1.15226	1.2026

## Sheet: Fig. S6
Fig. S6f
Name	% C•G-to-T•A editing
Untreated	0.0284131	0.0293821	0.0255807
Canonical	5.50037	4.61788	4.56337
X1	13.5641	12.6491	11.3771
X2	5.65415	6.17091	5.89617
X3	4.37583	4.86459	4.49072
X4	1.74389	1.95969	1.70559
X5	4.75603	4.73849	4.31283
X6	2.26355	2.34775	2.16067
X7	1.80073	1.69149	1.55962
X8	1.18349	1.15692	1.09629
Fig. S6g
Name	% C•G-to-T•A editing
Untreated	0.0284131	0.0293821	0.0255807
Canonical	6.31012	5.35658	5.37364
X1	11.8063	12.9287	10.529
X2	6.41906	5.85921	6.10387
X3	4.69739	5.41583	4.18137
X4	2.81492	2.57559	2.78076
X5	5.91753	5.87655	5.16242
X6	2.46154	2.31958	2.28273
X7	2.58897	2.47116	2.47723
X8	1.34819	1.27389	1.04869
Fig. S6h
Name	% C•G-to-T•A editing
Untreated	0.0923427	0.0923439	0.0869743
Canonical	14.7791	12.449	12.4164
X1	21.8977	20.2034	18.2203
X2	15.9487	14.1654	13.0724
X3	12.4319	12.5345	11.6777
X4	7.74824	7.8536	7.68164
X5	12.3978	11.7676	10.3158
X6	8.75457	8.18007	7.33523
X7	9.05208	7.76946	7.37295
X8	6.33246	4.98835	4.83967
Fig. S6i
Name	% C•G-to-T•A editing
Untreated	0.0923427	0.0923439	0.0869743
Canonical	14.1054	12.5766	12.0258
X1	19.6837	16.6471	15.4264
X2	12.0482	12.5717	12.0151
X3	10.5298	10.0144	10.0269
X4	7.24516	7.36742	6.44855
X5	11.3225	11.6579	11.1865
X6	9.13394	8.72317	7.69337
X7	8.93767	7.60879	7.20174
X8	5.55111	5.41284	4.65607
Fig. S6j
Name	% C•G-to-T•A editing
Untreated	0.0277098	0.0274148	0.0278733
Canonical	7.93236	7.14187	6.47596
X1	10.8458	10.7896	8.63908
X2	6.23967	5.89885	5.54358
X3	4.55958	4.48627	3.95288
X4	2.58082	1.97122	1.98236
X5	6.04606	5.83138	5.88586
X6	2.54551	2.40676	2.31917
X7	1.89215	1.65437	1.645
X8	0.322425	0.300153	0.352258
Fig. S6k
Name	% C•G-to-T•A editing
Untreated	0.0184732	0.0411222	0.0371644
Canonical	6.50501	6.05524	5.37254
X1	10.3104	8.89334	8.47372
X2	7.76101	8.16599	6.49914
X3	5.61425	4.98631	4.9494
X4	2.58815	2.23436	1.94165
X5	11.0155	10.5261	10.4789
X6	7.22193	7.18872	6.74402
X7	4.35772	3.94258	3.80349
X8	1.0118	0.835366	0.787624

[truncated: 22 more sheets: Fig. S8, Fig. S9, Fig. S10, Fig. S11, Fig. S12, Fig. S13, Fig. S14, Fig. S15, Fig. S16, Fig. S17, Fig. S18, Fig. S19, Fig. S20, Fig. S21, Fig. S22, Fig. S23, Fig. S24, Fig. S25, Fig. S26, Fig. S28 …]
